# Supplementary material for: Public Awareness of Melioidosis in Thailand and Potential Use of Video Clips as Educational Tools
Source: PLoS One. 2015 Mar 24;10(3):e0121311. doi: 10.1371/journal.pone.0121311 (PMC4372587; doi:10.1371/journal.pone.0121311)
Supplement: S1 Table — (XLS) [file pone.0121311.s002.xls]

## Sheet: Sheet1
id	gender	age	education	amphor	province	region	q11_AIDS	q12_TB	q13_Melioidosis	q14_Malaria	q15_Leptospirosis	q16_Dengue	q17_Influenza	q18_Birdflu	q21_risk_soil	q22_risk_water	q23_risk_dm	q24_risk_tap	q25_risk_smoking	q26_risk_drinking	q27_risk_rain	q28_risk_dust	q29_risk_needle	q31_prev_soil	q32_prev_water	q33_prev_clean	q34_prev_cook	q35_prev_boil	q36_prev_disinfectant	q37_prev_herbal_apply	q38_prev_soil_apply	q39_prev_mosquito
1	female	15	grade 6	1	63	south	know about the disease	never heard of the disease	never heard of the disease	know about the disease	know about the disease	know about the disease	know about the disease	know about the disease	highly increase risk	highly increase risk	highly increase risk	highly increase risk	highly increase risk	highly increase risk	highly increase risk	highly increase risk	highly increase risk	highly effective	highly effective	highly effective	highly effective	highly effective	highly effective	not effective	not effective	highly effective
2	female	26	undergrad	1	63	south	have heard of but do not know	know about the disease	never heard of the disease	know about the disease	know about the disease	know about the disease	know about the disease	know about the disease	highly increase risk	highly increase risk	increase risk	increase risk	highly increase risk	highly increase risk	highly increase risk	highly increase risk	highly increase risk	highly effective	highly effective	highly effective	highly effective	highly effective	highly effective	effective	effective	highly effective
3	male	36		1	63	south	know about the disease	never heard of the disease	have heard of but do not know	never heard of the disease	never heard of the disease	know about the disease	know about the disease	know about the disease	does not increase risk	does not increase risk	increase risk	does not increase risk	highly increase risk	highly increase risk	highly increase risk	highly increase risk	highly increase risk	effective	effective	highly effective	highly effective	highly effective	highly effective	highly effective	not effective	highly effective
4	male	46		1	63	south	know about the disease	have heard of but do not know	have heard of but do not know	never heard of the disease	know about the disease	know about the disease	know about the disease	know about the disease	highly increase risk	highly increase risk	highly increase risk	highly increase risk	highly increase risk	highly increase risk	highly increase risk	highly increase risk	highly increase risk	highly effective	highly effective	highly effective	highly effective	highly effective	highly effective	highly effective	effective	highly effective
5	female	56		1	63	south	know about the disease	have heard of but do not know	have heard of but do not know	know about the disease	know about the disease	know about the disease	know about the disease	know about the disease	highly increase risk	highly increase risk	highly increase risk	highly increase risk	highly increase risk	highly increase risk	highly increase risk	highly increase risk	highly increase risk	highly effective	highly effective	highly effective	highly effective	highly effective	highly effective	highly effective	effective	highly effective
6	male	53	grade 6	2	63	south	know about the disease	know about the disease	have heard of but do not know	know about the disease	know about the disease	know about the disease	know about the disease	know about the disease	increase risk	increase risk	does not increase risk	unknown	increase risk	highly increase risk	increase risk	increase risk	highly increase risk	not effective	effective	effective	highly effective	highly effective	effective	effective	not effective	effective
7	male	39	5	2	63	south	know about the disease	never heard of the disease	never heard of the disease	know about the disease	know about the disease	know about the disease	know about the disease	have heard of but do not know	does not increase risk	increase risk	highly increase risk	increase risk	highly increase risk	highly increase risk	increase risk	highly increase risk	highly increase risk	highly effective	highly effective	highly effective	highly effective	highly effective	effective	effective	not effective	effective
8	female	20	grade 6	2	63	south	have heard of but do not know	never heard of the disease	never heard of the disease	know about the disease	know about the disease	know about the disease	know about the disease	have heard of but do not know	does not increase risk	does not increase risk	increase risk	does not increase risk	highly increase risk	highly increase risk	does not increase risk	increase risk	highly increase risk	highly effective	highly effective	highly effective	highly effective	highly effective	highly effective	effective	not effective	highly effective
9	female	29	5	2	63	south	know about the disease	never heard of the disease	never heard of the disease	know about the disease	know about the disease	know about the disease	know about the disease	have heard of but do not know	does not increase risk	increase risk	highly increase risk	increase risk	highly increase risk	highly increase risk	increase risk	highly increase risk	highly increase risk	highly effective	highly effective	highly effective	highly effective	highly effective	effective	effective	not effective	effective
10	male	67	undergrad	2	63	south	know about the disease	know about the disease	never heard of the disease	know about the disease	have heard of but do not know	know about the disease	know about the disease	know about the disease	increase risk	increase risk	increase risk	does not increase risk	highly increase risk	highly increase risk	does not increase risk	increase risk	highly increase risk	effective	effective	effective	effective	highly effective	highly effective	effective	effective	highly effective
11	female	18	grade 6	3	63	south	know about the disease	know about the disease	have heard of but do not know	know about the disease	know about the disease	know about the disease	know about the disease	know about the disease	increase risk	increase risk	highly increase risk	does not increase risk	highly increase risk	highly increase risk	does not increase risk	highly increase risk	highly increase risk	highly effective	highly effective	highly effective	highly effective	highly effective	highly effective	not effective	not effective	highly effective
12	male	32	grade 6	3	63	south	know about the disease	know about the disease	never heard of the disease	know about the disease	know about the disease	know about the disease	know about the disease	know about the disease	does not increase risk	does not increase risk	highly increase risk	does not increase risk	highly increase risk	highly increase risk	does not increase risk	increase risk	highly increase risk	highly effective	highly effective	highly effective	highly effective	effective	highly effective	effective	not effective	highly effective
13	female	37	5	3	63	south	know about the disease	know about the disease	have heard of but do not know	know about the disease	know about the disease	know about the disease	know about the disease	know about the disease	increase risk	increase risk	highly increase risk	does not increase risk	highly increase risk	increase risk	does not increase risk	highly increase risk	highly increase risk	highly effective	highly effective	highly effective	highly effective	highly effective	effective	effective	not effective	highly effective
14	male	50	grade 6	3	63	south	know about the disease	know about the disease	never heard of the disease	know about the disease	know about the disease	know about the disease	know about the disease	know about the disease	does not increase risk	does not increase risk	highly increase risk	increase risk	highly increase risk	increase risk	does not increase risk	increase risk	highly increase risk	highly effective	highly effective	highly effective	highly effective	highly effective	effective	effective	not effective	effective
15	female	73	grade 6	3	63	south	know about the disease	know about the disease	never heard of the disease	know about the disease	know about the disease	know about the disease	know about the disease	know about the disease	increase risk	increase risk	highly increase risk	does not increase risk	highly increase risk	highly increase risk	does not increase risk	increase risk	highly increase risk	highly effective	highly effective	highly effective	highly effective	not effective	effective	highly effective	not effective	highly effective
16	male	19	undergrad	4	63	south	know about the disease	know about the disease	have heard of but do not know	know about the disease	know about the disease	know about the disease	know about the disease	know about the disease	highly increase risk	highly increase risk	unknown	does not increase risk	highly increase risk	highly increase risk	highly increase risk	highly increase risk	highly increase risk	highly effective	highly effective	highly effective	highly effective	highly effective	highly effective	not effective	not effective	effective
17	female	32	5	4	63	south	know about the disease	know about the disease	know about the disease	know about the disease	know about the disease	know about the disease	know about the disease	know about the disease	highly increase risk	highly increase risk	highly increase risk	increase risk	increase risk	increase risk	highly increase risk	highly increase risk	highly increase risk	highly effective	highly effective	highly effective	highly effective	highly effective	highly effective	unknown	unknown	highly effective
18	male	41	undergrad	4	63	south	know about the disease	know about the disease	never heard of the disease	know about the disease	know about the disease	know about the disease	know about the disease	know about the disease	highly increase risk	highly increase risk	unknown	does not increase risk	does not increase risk	does not increase risk	does not increase risk	increase risk	highly increase risk	highly effective	highly effective	highly effective	highly effective	highly effective	highly effective	unknown	unknown	highly effective
19	female	47	5	4	63	south	know about the disease	know about the disease	have heard of but do not know	know about the disease	know about the disease	know about the disease	know about the disease	know about the disease	highly increase risk	highly increase risk	highly increase risk	increase risk	unknown	unknown	increase risk	highly increase risk	highly increase risk	highly effective	highly effective	highly effective	highly effective	highly effective	highly effective	not effective	not effective	highly effective
20	female	58	no education	4	63	south	know about the disease	know about the disease	never heard of the disease	know about the disease	have heard of but do not know	know about the disease	know about the disease	have heard of but do not know	does not increase risk	does not increase risk	unknown	unknown	unknown	unknown	unknown	unknown	highly increase risk	effective	effective	effective	effective	unknown	unknown	unknown	unknown	effective
21	male	24	no education	5	63	south	know about the disease	know about the disease	never heard of the disease	know about the disease	know about the disease	know about the disease	know about the disease	know about the disease	highly increase risk	increase risk	increase risk	increase risk	highly increase risk	highly increase risk	does not increase risk	does not increase risk	highly increase risk	effective	effective	not effective	effective	highly effective	effective	effective	unknown	effective
22	female	30	5	5	63	south	know about the disease	know about the disease	never heard of the disease	know about the disease	know about the disease	know about the disease	know about the disease	know about the disease	highly increase risk	highly increase risk	highly increase risk	highly increase risk	highly increase risk	highly increase risk	increase risk	highly increase risk	highly increase risk	highly effective	highly effective	highly effective	highly effective	highly effective	highly effective	effective	not effective	highly effective
23	female	52	no education	5	63	south	know about the disease	know about the disease	never heard of the disease	know about the disease	know about the disease	know about the disease	know about the disease	know about the disease	does not increase risk	does not increase risk	highly increase risk	highly increase risk	highly increase risk	highly increase risk	does not increase risk	increase risk	highly increase risk	highly effective	highly effective	highly effective	highly effective	highly effective	highly effective	highly effective	effective	highly effective
24	female	45	5	5	63	south	know about the disease	know about the disease	never heard of the disease	know about the disease	know about the disease	know about the disease	know about the disease	know about the disease	increase risk	increase risk	highly increase risk	highly increase risk	highly increase risk	highly increase risk	does not increase risk	does not increase risk	highly increase risk	effective	effective	effective	effective	effective	effective	not effective	not effective	not effective
25	male	58	grade 6	5	63	south	know about the disease	know about the disease	never heard of the disease	know about the disease	have heard of but do not know	know about the disease	know about the disease	know about the disease	increase risk	does not increase risk	increase risk	increase risk	highly increase risk	highly increase risk	does not increase risk	increase risk	does not increase risk	effective	effective	not effective	effective	effective	not effective	effective	not effective	not effective
26	female	18	undergrad	6	63	south	know about the disease	know about the disease	never heard of the disease	know about the disease	know about the disease	know about the disease	know about the disease	know about the disease	highly increase risk	highly increase risk	highly increase risk	highly increase risk	highly increase risk	highly increase risk	highly increase risk	highly increase risk	highly increase risk	highly effective	highly effective	highly effective	highly effective	highly effective	highly effective	highly effective	highly effective	highly effective
27	male	30		6	63	south	know about the disease	know about the disease	never heard of the disease	know about the disease	know about the disease	know about the disease	know about the disease	know about the disease	highly increase risk	highly increase risk	highly increase risk	highly increase risk	highly increase risk	highly increase risk	highly increase risk	highly increase risk	highly increase risk	highly effective	highly effective	highly effective	highly effective	highly effective	highly effective	highly effective	highly effective	highly effective
28	male	40	undergrad	6	63	south	know about the disease	know about the disease	never heard of the disease	know about the disease	know about the disease	know about the disease	know about the disease	know about the disease	highly increase risk	highly increase risk	highly increase risk	highly increase risk	highly increase risk	highly increase risk	highly increase risk	highly increase risk	highly increase risk	highly effective	highly effective	highly effective	highly effective	highly effective	highly effective	highly effective	highly effective	highly effective
29	male	54	no education	6	63	south	know about the disease	know about the disease	never heard of the disease	know about the disease	know about the disease	know about the disease	know about the disease	know about the disease	unknown	does not increase risk	highly increase risk	unknown	unknown	unknown	unknown	does not increase risk	highly increase risk	highly effective	highly effective	highly effective	unknown	unknown	effective	not effective	effective	effective
30	male	67	undergrad	6	63	south	know about the disease	know about the disease	never heard of the disease	know about the disease	know about the disease	know about the disease	know about the disease	know about the disease	does not increase risk	unknown	unknown	unknown	does not increase risk	does not increase risk	does not increase risk	unknown	does not increase risk	highly effective	highly effective	highly effective	effective	effective	highly effective	effective	effective	effective
31	male	24	undergrad	7	63	south	have heard of but do not know	know about the disease	never heard of the disease	know about the disease	know about the disease	know about the disease	know about the disease	know about the disease	increase risk	increase risk	increase risk	increase risk	highly increase risk	highly increase risk	does not increase risk	increase risk	highly increase risk	highly effective	highly effective	highly effective	effective	highly effective	effective	effective	not effective	highly effective
32	male	32	grade 6	7	63	south	know about the disease	know about the disease	never heard of the disease	know about the disease	know about the disease	know about the disease	know about the disease	know about the disease	increase risk	increase risk	increase risk	increase risk	highly increase risk	highly increase risk	does not increase risk	does not increase risk	highly increase risk	effective	effective	effective	effective	highly effective	effective	effective	unknown	effective
33	male	43	undergrad	7	63	south	know about the disease	know about the disease	have heard of but do not know	know about the disease	know about the disease	know about the disease	know about the disease	know about the disease	does not increase risk	does not increase risk	increase risk	increase risk	highly increase risk	highly increase risk	does not increase risk	increase risk	highly increase risk	effective	effective	effective	effective	highly effective	not effective	effective	unknown	effective
34	male	51	grade 6	7	63	south	know about the disease	know about the disease	never heard of the disease	know about the disease	know about the disease	know about the disease	know about the disease	know about the disease	increase risk	increase risk	highly increase risk	increase risk	highly increase risk	highly increase risk	does not increase risk	increase risk	highly increase risk	highly effective	highly effective	effective	highly effective	effective	highly effective	effective	not effective	highly effective
35	female	61	no education	7	63	south	know about the disease	know about the disease	never heard of the disease	know about the disease	know about the disease	know about the disease	know about the disease	know about the disease	increase risk	increase risk	increase risk	increase risk	highly increase risk	highly increase risk	increase risk	increase risk	highly increase risk	effective	effective	effective	effective	highly effective	effective	effective	unknown	effective
36	female	20	5	8	63	south	know about the disease	know about the disease	have heard of but do not know	know about the disease	have heard of but do not know	know about the disease	know about the disease	know about the disease	increase risk	increase risk	highly increase risk	highly increase risk	highly increase risk	highly increase risk	increase risk	increase risk	does not increase risk	highly effective	highly effective	highly effective	highly effective	highly effective	highly effective	highly effective	highly effective	highly effective
37	female	30	5	8	63	south	know about the disease	know about the disease	have heard of but do not know	know about the disease	know about the disease	know about the disease	know about the disease	know about the disease	increase risk	increase risk	increase risk	highly increase risk	highly increase risk	highly increase risk	increase risk	highly increase risk	increase risk	highly effective	highly effective	highly effective	highly effective	highly effective	highly effective	effective	not effective	highly effective
38	male	40	grade 6	8	63	south	know about the disease	know about the disease	never heard of the disease	know about the disease	know about the disease	know about the disease	know about the disease	know about the disease	increase risk	increase risk	does not increase risk	increase risk	highly increase risk	highly increase risk	does not increase risk	increase risk	does not increase risk	highly effective	highly effective	highly effective	highly effective	highly effective	highly effective	effective	not effective	highly effective
39	male	50	grade 6	8	63	south	know about the disease	know about the disease	have heard of but do not know	know about the disease	have heard of but do not know	know about the disease	know about the disease	know about the disease	does not increase risk	increase risk	increase risk	does not increase risk	highly increase risk	does not increase risk	increase risk	increase risk	highly increase risk	highly effective	highly effective	highly effective	highly effective	highly effective	highly effective	effective	not effective	highly effective
40	male	56	grade 6	8	63	south	know about the disease	know about the disease	never heard of the disease	know about the disease	know about the disease	know about the disease	know about the disease	know about the disease	increase risk	increase risk	does not increase risk	highly increase risk	highly increase risk	highly increase risk	increase risk	increase risk	increase risk	highly effective	highly effective	highly effective	highly effective	highly effective	highly effective	unknown	unknown	highly effective
41	male	22	grade 6	1	66	south	know about the disease	know about the disease	know about the disease	know about the disease	know about the disease	know about the disease	know about the disease	know about the disease	highly increase risk	increase risk	highly increase risk	increase risk	highly increase risk	highly increase risk	increase risk	highly increase risk	highly increase risk	highly effective	highly effective	highly effective	highly effective	highly effective	highly effective	not effective	not effective	highly effective
42	female	28	grade 6	1	66	south	know about the disease	know about the disease	know about the disease	know about the disease	know about the disease	know about the disease	know about the disease	know about the disease	increase risk	increase risk	increase risk	increase risk	increase risk	increase risk	increase risk	increase risk	highly increase risk	highly effective	highly effective	highly effective	highly effective	highly effective	highly effective	not effective	not effective	highly effective
43	male	37	grade 6	1	66	south	know about the disease	know about the disease	know about the disease	know about the disease	know about the disease	know about the disease	know about the disease	know about the disease	increase risk	increase risk	increase risk	increase risk	increase risk	increase risk	increase risk	increase risk	highly increase risk	highly effective	highly effective	highly effective	highly effective	highly effective	highly effective	unknown	unknown	highly effective
44	male	52	no education	1	66	south	have heard of but do not know	have heard of but do not know	have heard of but do not know	have heard of but do not know	have heard of but do not know	know about the disease	have heard of but do not know	have heard of but do not know	highly increase risk	highly increase risk	highly increase risk	highly increase risk	highly increase risk	highly increase risk	highly increase risk	highly increase risk	highly increase risk	highly effective	highly effective	highly effective	highly effective	highly effective	unknown	effective	effective	effective
45	female	60	no education	1	66	south	have heard of but do not know	have heard of but do not know	have heard of but do not know	have heard of but do not know	have heard of but do not know	have heard of but do not know	have heard of but do not know	have heard of but do not know	increase risk	increase risk	increase risk	increase risk	increase risk	highly increase risk	increase risk	increase risk	increase risk	effective	effective	effective	effective	effective	effective	unknown	unknown	effective
46	male	47	5	2	66	south	know about the disease	know about the disease	never heard of the disease	know about the disease	know about the disease	know about the disease	know about the disease	know about the disease	highly increase risk	does not increase risk	unknown	unknown	unknown	unknown	increase risk	highly increase risk	highly increase risk	effective	effective	effective	highly effective	highly effective	highly effective	highly effective	not effective	effective
47	female	65	no education	2	66	south	know about the disease	know about the disease	never heard of the disease	know about the disease	have heard of but do not know	know about the disease	know about the disease	know about the disease	highly increase risk	highly increase risk	highly increase risk	highly increase risk	highly increase risk	highly increase risk	highly increase risk	highly increase risk	highly increase risk	highly effective	highly effective	highly effective	highly effective	highly effective	highly effective	highly effective	not effective	effective
48	female	25	5	2	66	south	know about the disease	know about the disease	never heard of the disease	know about the disease	know about the disease	know about the disease	know about the disease	know about the disease	increase risk	increase risk	unknown	unknown	unknown	unknown	unknown	highly increase risk	highly increase risk	effective	effective	effective	highly effective	highly effective	highly effective	highly effective	not effective	highly effective
49	female	32	5	2	66	south	know about the disease	know about the disease	never heard of the disease	know about the disease	know about the disease	know about the disease	know about the disease	know about the disease	highly increase risk	increase risk	unknown	unknown	unknown	unknown	increase risk	highly increase risk	highly increase risk	highly effective	highly effective	highly effective	highly effective	highly effective	highly effective	highly effective	not effective	effective
50	female	39	grade 6	2	66	south	know about the disease	know about the disease	never heard of the disease	know about the disease	have heard of but do not know	know about the disease	know about the disease	know about the disease	highly increase risk	highly increase risk	highly increase risk	highly increase risk	highly increase risk	highly increase risk	highly increase risk	highly increase risk	highly increase risk	highly effective	highly effective	effective	highly effective	not effective	highly effective	highly effective	unknown	effective
51	female	16	grade 6	3	66	south	know about the disease	never heard of the disease	never heard of the disease	know about the disease	never heard of the disease	know about the disease	know about the disease	know about the disease	increase risk	increase risk	increase risk	unknown	unknown	unknown	unknown	increase risk	increase risk	effective	effective	effective	effective	effective	effective	effective	not effective	effective
52	female	30	5	3	66	south	know about the disease	know about the disease	never heard of the disease	know about the disease	know about the disease	know about the disease	know about the disease	know about the disease	highly increase risk	highly increase risk	does not increase risk	does not increase risk	does not increase risk	does not increase risk	does not increase risk	highly increase risk	highly increase risk	highly effective	highly effective	highly effective	highly effective	highly effective	highly effective	highly effective	not effective	effective
53	male	43	grade 6	3	66	south	know about the disease	know about the disease	never heard of the disease	know about the disease	never heard of the disease	know about the disease	know about the disease	know about the disease	highly increase risk	highly increase risk	highly increase risk	highly increase risk	highly increase risk	highly increase risk	highly increase risk	highly increase risk	highly increase risk	highly effective	highly effective	highly effective	highly effective	highly effective	highly effective	highly effective	effective	effective
54	female	49	undergrad	3	66	south	know about the disease	know about the disease	never heard of the disease	know about the disease	know about the disease	know about the disease	know about the disease	know about the disease	highly increase risk	highly increase risk	increase risk	does not increase risk	does not increase risk	does not increase risk	increase risk	highly increase risk	highly increase risk	highly effective	highly effective	highly effective	highly effective	highly effective	highly effective	highly effective	not effective	effective
55	female	57	undergrad	3	66	south	know about the disease	know about the disease	never heard of the disease	know about the disease	have heard of but do not know	know about the disease	know about the disease	know about the disease	highly increase risk	highly increase risk	highly increase risk	highly increase risk	highly increase risk	highly increase risk	highly increase risk	highly increase risk	highly increase risk	highly effective	highly effective	highly effective	highly effective	highly effective	highly effective	highly effective	not effective	not effective
56	female	18	undergrad	4	66	south	know about the disease	know about the disease	never heard of the disease	know about the disease	know about the disease	know about the disease	know about the disease	know about the disease	does not increase risk	does not increase risk	highly increase risk	increase risk	highly increase risk	highly increase risk	highly increase risk	highly increase risk	highly increase risk	highly effective	highly effective	highly effective	highly effective	highly effective	highly effective	effective	effective	highly effective
57	male	28	5	4	66	south	know about the disease	know about the disease	never heard of the disease	know about the disease	know about the disease	know about the disease	know about the disease	know about the disease	highly increase risk	highly increase risk	highly increase risk	does not increase risk	highly increase risk	does not increase risk	increase risk	highly increase risk	highly increase risk	highly effective	highly effective	highly effective	highly effective	highly effective	effective	effective	effective	highly effective
58	male	39	undergrad	4	66	south	know about the disease	know about the disease	never heard of the disease	have heard of but do not know	have heard of but do not know	know about the disease	know about the disease	know about the disease	does not increase risk	does not increase risk	increase risk	does not increase risk	highly increase risk	highly increase risk	does not increase risk	increase risk	highly increase risk	effective	effective	highly effective	highly effective	highly effective	effective	effective	not effective	highly effective
59	female	52	no education	4	66	south	know about the disease	know about the disease	never heard of the disease	know about the disease	know about the disease	know about the disease	know about the disease	know about the disease	increase risk	increase risk	highly increase risk	increase risk	highly increase risk	highly increase risk	increase risk	highly increase risk	highly increase risk	highly effective	highly effective	highly effective	highly effective	highly effective	highly effective	effective	unknown	highly effective
60	female	60	no education	4	66	south	know about the disease	have heard of but do not know	never heard of the disease	know about the disease	never heard of the disease	know about the disease	know about the disease	know about the disease	unknown	unknown	unknown	unknown	does not increase risk	does not increase risk	highly increase risk	highly increase risk	increase risk	unknown	unknown	unknown	effective	highly effective	effective	highly effective	unknown	highly effective
61	female	17	undergrad	5	66	south	know about the disease	know about the disease	never heard of the disease	know about the disease	know about the disease	know about the disease	know about the disease	know about the disease	does not increase risk	does not increase risk	highly increase risk	does not increase risk	highly increase risk	highly increase risk	does not increase risk	highly increase risk	highly increase risk	highly effective	highly effective	highly effective	highly effective	highly effective	highly effective	effective	unknown	highly effective
62	male	29	5	5	66	south	know about the disease	know about the disease	never heard of the disease	know about the disease	know about the disease	know about the disease	know about the disease	know about the disease	does not increase risk	does not increase risk	highly increase risk	increase risk	highly increase risk	highly increase risk	does not increase risk	highly increase risk	highly increase risk	highly effective	highly effective	highly effective	highly effective	highly effective	highly effective	effective	not effective	highly effective
63	female	41	grade 6	5	66	south	know about the disease	know about the disease	never heard of the disease	know about the disease	know about the disease	know about the disease	know about the disease	know about the disease	does not increase risk	does not increase risk	highly increase risk	increase risk	highly increase risk	highly increase risk	increase risk	highly increase risk	highly increase risk	highly effective	highly effective	highly effective	highly effective	highly effective	highly effective	effective	effective	highly effective
64	female	52	grade 6	5	66	south	know about the disease	know about the disease	never heard of the disease	know about the disease	know about the disease	know about the disease	know about the disease	know about the disease	does not increase risk	does not increase risk	highly increase risk	increase risk	highly increase risk	highly increase risk	does not increase risk	highly increase risk	highly increase risk	highly effective	highly effective	highly effective	highly effective	highly effective	highly effective	effective	not effective	highly effective
65	male	61	no education	5	66	south	know about the disease	know about the disease	never heard of the disease	know about the disease	know about the disease	know about the disease	know about the disease	know about the disease	does not increase risk	does not increase risk	increase risk	does not increase risk	highly increase risk	increase risk	does not increase risk	highly increase risk	highly increase risk	effective	effective	highly effective	highly effective	highly effective	highly effective	effective	not effective	highly effective
66	female	25	5	6	66	south	know about the disease	know about the disease	never heard of the disease	know about the disease	know about the disease	know about the disease	know about the disease	know about the disease	highly increase risk	highly increase risk	unknown	unknown	unknown	unknown	unknown	highly increase risk	highly increase risk	highly effective	highly effective	highly effective	highly effective	highly effective	highly effective	highly effective	not effective	effective
67	female	30	5	6	66	south	know about the disease	know about the disease	never heard of the disease	know about the disease	know about the disease	know about the disease	know about the disease	know about the disease	increase risk	increase risk	does not increase risk	does not increase risk	does not increase risk	does not increase risk	does not increase risk	increase risk	increase risk	highly effective	highly effective	highly effective	highly effective	highly effective	highly effective	highly effective	not effective	effective
68	male	43	5	6	66	south	know about the disease	know about the disease	never heard of the disease	know about the disease	know about the disease	know about the disease	know about the disease	know about the disease	highly increase risk	increase risk	unknown	unknown	unknown	unknown	increase risk	highly increase risk	highly increase risk	highly effective	highly effective	highly effective	highly effective	highly effective	highly effective	highly effective	not effective	highly effective
69	male	51	grade 6	6	66	south	know about the disease	know about the disease	never heard of the disease	know about the disease	have heard of but do not know	know about the disease	know about the disease	know about the disease	highly increase risk	highly increase risk	highly increase risk	highly increase risk	highly increase risk	highly increase risk	highly increase risk	highly increase risk	highly increase risk	highly effective	highly effective	highly effective	highly effective	highly effective	highly effective	highly effective	not effective	highly effective
70	male	59	no education	6	66	south	know about the disease	know about the disease	never heard of the disease	know about the disease	never heard of the disease	know about the disease	know about the disease	know about the disease	highly increase risk	highly increase risk	increase risk	unknown	unknown	unknown	increase risk	highly increase risk	highly increase risk	highly effective	highly effective	highly effective	highly effective	highly effective	highly effective	highly effective	not effective	highly effective
71	male	21	grade 6	7	66	south	know about the disease	know about the disease	never heard of the disease	know about the disease	have heard of but do not know	know about the disease	know about the disease	have heard of but do not know	unknown	unknown	unknown	highly increase risk	highly increase risk	highly increase risk	highly increase risk	highly increase risk	highly increase risk	highly effective	highly effective	highly effective	highly effective	highly effective	highly effective	effective	not effective	highly effective
72	male	27	grade 6	7	66	south	know about the disease	know about the disease	never heard of the disease	know about the disease	know about the disease	know about the disease	know about the disease	know about the disease	does not increase risk	increase risk	highly increase risk	increase risk	highly increase risk	highly increase risk	does not increase risk	highly increase risk	highly increase risk	effective	effective	highly effective	highly effective	highly effective	highly effective	effective	not effective	effective
73	male	41	5	7	66	south	know about the disease	know about the disease	never heard of the disease	know about the disease	know about the disease	know about the disease	know about the disease	know about the disease	highly increase risk	highly increase risk	highly increase risk	increase risk	does not increase risk	does not increase risk	does not increase risk	does not increase risk	highly increase risk	highly effective	highly effective	highly effective	highly effective	highly effective	effective	effective	not effective	highly effective
74	female	48	5	7	66	south	know about the disease	know about the disease	have heard of but do not know	know about the disease	know about the disease	know about the disease	know about the disease	know about the disease	does not increase risk	does not increase risk	increase risk	does not increase risk	does not increase risk	does not increase risk	increase risk	highly increase risk	does not increase risk	effective	effective	highly effective	highly effective	effective	effective	effective	not effective	highly effective
75	male	62	no education	7	66	south	know about the disease	have heard of but do not know	never heard of the disease	know about the disease	know about the disease	know about the disease	know about the disease	know about the disease	does not increase risk	highly increase risk	highly increase risk	highly increase risk	highly increase risk	highly increase risk	does not increase risk	highly increase risk	highly increase risk	highly effective	highly effective	highly effective	highly effective	highly effective	highly effective	effective	not effective	highly effective
76	female	23	5	8	66	south	know about the disease	know about the disease	have heard of but do not know	know about the disease	know about the disease	know about the disease	know about the disease	know about the disease	increase risk	highly increase risk	increase risk	increase risk	highly increase risk	highly increase risk	does not increase risk	highly increase risk	highly increase risk	highly effective	highly effective	highly effective	highly effective	highly effective	highly effective	effective	unknown	highly effective
77	female	26	5	8	66	south	know about the disease	know about the disease	never heard of the disease	know about the disease	know about the disease	know about the disease	know about the disease	know about the disease	increase risk	highly increase risk	highly increase risk	increase risk	highly increase risk	highly increase risk	increase risk	increase risk	highly increase risk	highly effective	effective	effective	highly effective	highly effective	highly effective	effective	unknown	highly effective
78	female	37	5	8	66	south	know about the disease	know about the disease	never heard of the disease	know about the disease	know about the disease	know about the disease	know about the disease	know about the disease	does not increase risk	does not increase risk	highly increase risk	increase risk	highly increase risk	highly increase risk	increase risk	highly increase risk	highly increase risk	highly effective	highly effective	highly effective	highly effective	highly effective	effective	effective	unknown	highly effective
79	male	50	undergrad	8	66	south	know about the disease	know about the disease	never heard of the disease	know about the disease	know about the disease	know about the disease	know about the disease	know about the disease	does not increase risk	increase risk	highly increase risk	highly increase risk	highly increase risk	highly increase risk	highly increase risk	highly increase risk	highly increase risk	effective	effective	highly effective	highly effective	highly effective	effective	effective	effective	highly effective
80	male	62	grade 6	8	66	south	know about the disease	know about the disease	never heard of the disease	know about the disease	know about the disease	know about the disease	know about the disease	know about the disease	highly increase risk	highly increase risk	highly increase risk	highly increase risk	highly increase risk	highly increase risk	unknown	highly increase risk	highly increase risk	highly effective	highly effective	highly effective	highly effective	highly effective	highly effective	not effective	unknown	highly effective
81	female	30	5	1	67	south	know about the disease	know about the disease	have heard of but do not know	know about the disease	know about the disease	know about the disease	know about the disease	know about the disease	highly increase risk	increase risk	highly increase risk	highly increase risk	highly increase risk	highly increase risk	increase risk	increase risk	highly increase risk	highly effective	highly effective	highly effective	highly effective	highly effective	highly effective	highly effective	highly effective	highly effective
82	female	39		1	67	south	know about the disease	know about the disease	have heard of but do not know	know about the disease	know about the disease	know about the disease	know about the disease	know about the disease	highly increase risk	increase risk	highly increase risk	highly increase risk	highly increase risk	highly increase risk	increase risk	increase risk	highly increase risk	highly effective	highly effective	highly effective	highly effective	highly effective	highly effective	highly effective	highly effective	highly effective
83	female	50		1	67	south	know about the disease	know about the disease	have heard of but do not know	know about the disease	know about the disease	know about the disease	know about the disease	know about the disease	highly increase risk	increase risk	highly increase risk	highly increase risk	highly increase risk	highly increase risk	increase risk	increase risk	highly increase risk	highly effective	highly effective	highly effective	highly effective	highly effective	highly effective	highly effective	highly effective	highly effective
84	female	56	5	1	67	south	know about the disease	know about the disease	have heard of but do not know	know about the disease	know about the disease	know about the disease	know about the disease	know about the disease	highly increase risk	increase risk	highly increase risk	highly increase risk	highly increase risk	highly increase risk	increase risk	increase risk	highly increase risk	highly effective	highly effective	highly effective	highly effective	highly effective	highly effective	highly effective	highly effective	highly effective
85	female	20		1	67	south	know about the disease	know about the disease	have heard of but do not know	know about the disease	know about the disease	know about the disease	know about the disease	know about the disease	highly increase risk	increase risk	highly increase risk	highly increase risk	highly increase risk	highly increase risk	increase risk	increase risk	highly increase risk	highly effective	highly effective	highly effective	highly effective	highly effective	highly effective	highly effective	highly effective	highly effective
86	female	29	5	2	67	south	know about the disease	know about the disease	never heard of the disease	know about the disease	know about the disease	know about the disease	know about the disease	know about the disease	increase risk	increase risk	highly increase risk	highly increase risk	highly increase risk	highly increase risk	increase risk	highly increase risk	highly increase risk	highly effective	highly effective	highly effective	highly effective	highly effective	effective	effective	not effective	highly effective
87	female	36	5	2	67	south	know about the disease	know about the disease	never heard of the disease	know about the disease	know about the disease	know about the disease	know about the disease	know about the disease	increase risk	increase risk	highly increase risk	highly increase risk	highly increase risk	highly increase risk	increase risk	highly increase risk	highly increase risk	highly effective	highly effective	highly effective	highly effective	highly effective	effective	effective	not effective	highly effective
88	female	52	no education	2	67	south	know about the disease	know about the disease	never heard of the disease	know about the disease	know about the disease	know about the disease	know about the disease	know about the disease	increase risk	highly increase risk	highly increase risk	increase risk	highly increase risk	highly increase risk	does not increase risk	highly increase risk	highly increase risk	highly effective	highly effective	highly effective	highly effective	highly effective	highly effective	effective	not effective	highly effective
89	male	58	no education	2	67	south	know about the disease	know about the disease	never heard of the disease	know about the disease	know about the disease	know about the disease	know about the disease	know about the disease	increase risk	increase risk	highly increase risk	highly increase risk	highly increase risk	highly increase risk	does not increase risk	highly increase risk	highly increase risk	highly effective	highly effective	highly effective	highly effective	highly effective	highly effective	effective	effective	highly effective
90	female	16		2	67	south	know about the disease	know about the disease	never heard of the disease	know about the disease	know about the disease	know about the disease	know about the disease	know about the disease	does not increase risk	does not increase risk	highly increase risk	highly increase risk	highly increase risk	highly increase risk	increase risk	highly increase risk	highly increase risk	highly effective	highly effective	highly effective	highly effective	highly effective	highly effective	effective	unknown	highly effective
91	male	18	grade 6	3	67	south	know about the disease	have heard of but do not know	never heard of the disease	have heard of but do not know	know about the disease	know about the disease	know about the disease	know about the disease	highly increase risk	increase risk	increase risk	highly increase risk	increase risk	highly increase risk	highly increase risk	highly increase risk	highly increase risk	highly effective	highly effective	effective	effective	effective	highly effective	highly effective	highly effective	highly effective
92	female	51	no education	3	67	south	know about the disease	know about the disease	never heard of the disease	know about the disease	know about the disease	know about the disease	know about the disease	know about the disease	highly increase risk	increase risk	highly increase risk	increase risk	highly increase risk	highly increase risk	does not increase risk	highly increase risk	highly increase risk	highly effective	highly effective	highly effective	highly effective	highly effective	highly effective	highly effective	not effective	highly effective
93	female	40	5	3	67	south	know about the disease	know about the disease	know about the disease	know about the disease	know about the disease	know about the disease	know about the disease	know about the disease	highly increase risk	highly increase risk	highly increase risk	highly increase risk	highly increase risk	highly increase risk	highly increase risk	highly increase risk	highly increase risk	effective	highly effective	effective	highly effective	highly effective	effective	effective	effective	effective
94	female	33	5	3	67	south	know about the disease	know about the disease	never heard of the disease	know about the disease	know about the disease	know about the disease	know about the disease	know about the disease	does not increase risk	does not increase risk	highly increase risk	does not increase risk	highly increase risk	highly increase risk	highly increase risk	highly increase risk	highly increase risk	highly effective	highly effective	unknown	unknown	unknown	unknown	unknown	unknown	unknown
95	female	36	grade 6	3	67	south	know about the disease	know about the disease	never heard of the disease	know about the disease	know about the disease	know about the disease	know about the disease	know about the disease	highly increase risk	highly increase risk	highly increase risk	unknown	highly increase risk	highly increase risk	unknown	unknown	highly increase risk	highly effective	highly effective	highly effective	highly effective	highly effective	effective	effective	unknown	effective
96	female	59	undergrad	4	67	south	know about the disease	know about the disease	never heard of the disease	know about the disease	know about the disease	know about the disease	know about the disease	know about the disease	highly increase risk	increase risk	increase risk	increase risk	highly increase risk	highly increase risk	increase risk	increase risk	increase risk	effective	not effective	not effective	effective	effective	effective	effective	not effective	effective
97	female	20	5	4	67	south	know about the disease	know about the disease	never heard of the disease	know about the disease	know about the disease	know about the disease	know about the disease	know about the disease	increase risk	increase risk	does not increase risk	increase risk	highly increase risk	highly increase risk	increase risk	increase risk	highly increase risk	effective	effective	highly effective	highly effective	highly effective	highly effective	effective	not effective	effective
98	female	54	5	4	67	south	know about the disease	know about the disease	never heard of the disease	know about the disease	know about the disease	know about the disease	know about the disease	know about the disease	increase risk	increase risk	highly increase risk	increase risk	highly increase risk	highly increase risk	increase risk	highly increase risk	highly increase risk	highly effective	highly effective	highly effective	highly effective	highly effective	highly effective	effective	not effective	highly effective
99	female	33	undergrad	4	67	south	know about the disease	know about the disease	have heard of but do not know	know about the disease	know about the disease	know about the disease	know about the disease	know about the disease	unknown	unknown	unknown	increase risk	highly increase risk	highly increase risk	increase risk	highly increase risk	highly increase risk	highly effective	highly effective	highly effective	highly effective	highly effective	highly effective	highly effective	highly effective	highly effective
100	female	33	grade 6	4	67	south	know about the disease	know about the disease	know about the disease	know about the disease	know about the disease	know about the disease	know about the disease	know about the disease	unknown	unknown	unknown	unknown	unknown	unknown	unknown	unknown	unknown	unknown	unknown	unknown	unknown	unknown	unknown	unknown	unknown	unknown
101	male	17	grade 6	5	67	south	have heard of but do not know	never heard of the disease	never heard of the disease	know about the disease	know about the disease	know about the disease	know about the disease	have heard of but do not know	does not increase risk	does not increase risk	increase risk	does not increase risk	highly increase risk	increase risk	does not increase risk	does not increase risk	highly increase risk	effective	effective	effective	highly effective	highly effective	highly effective	effective	not effective	highly effective
102	female	32	5	5	67	south	know about the disease	know about the disease	have heard of but do not know	have heard of but do not know	know about the disease	know about the disease	know about the disease	know about the disease	does not increase risk	does not increase risk	increase risk	increase risk	highly increase risk	highly increase risk	highly increase risk	increase risk	highly increase risk	effective	effective	effective	highly effective	highly effective	highly effective	effective	effective	unknown
103	male	36	grade 6	5	67	south	know about the disease	know about the disease	never heard of the disease	know about the disease	know about the disease	know about the disease	know about the disease	know about the disease	highly increase risk	does not increase risk	highly increase risk	increase risk	highly increase risk	highly increase risk	does not increase risk	highly increase risk	highly increase risk	highly effective	highly effective	highly effective	highly effective	highly effective	highly effective	highly effective	not effective	highly effective
104	female	56	undergrad	5	67	south	know about the disease	know about the disease	have heard of but do not know	know about the disease	know about the disease	know about the disease	know about the disease	know about the disease	increase risk	highly increase risk	increase risk	highly increase risk	highly increase risk	highly increase risk	unknown	unknown	increase risk	effective	highly effective	unknown	highly effective	highly effective	effective	highly effective	unknown	highly effective
105	female	54	undergrad	5	67	south	know about the disease	know about the disease	never heard of the disease	know about the disease	have heard of but do not know	know about the disease	know about the disease	know about the disease	highly increase risk	increase risk	highly increase risk	unknown	highly increase risk	highly increase risk	increase risk	highly increase risk	highly increase risk	highly effective	highly effective	highly effective	highly effective	highly effective	unknown	unknown	unknown	highly effective
106	male	18	undergrad	6	67	south	have heard of but do not know	have heard of but do not know	never heard of the disease	have heard of but do not know	have heard of but do not know	have heard of but do not know	know about the disease	never heard of the disease	highly increase risk	highly increase risk	highly increase risk	highly increase risk	highly increase risk	highly increase risk	highly increase risk	highly increase risk	highly increase risk	highly effective	highly effective	highly effective	highly effective	highly effective	effective	highly effective	not effective	highly effective
107	female	44	undergrad	6	67	south	know about the disease	know about the disease	never heard of the disease	know about the disease	know about the disease	know about the disease	know about the disease	know about the disease	highly increase risk	highly increase risk	unknown	increase risk	highly increase risk	highly increase risk	increase risk	highly increase risk	highly increase risk	highly effective	highly effective	highly effective	highly effective	highly effective	highly effective	effective	effective	highly effective
108	female	26	grade 6	6	67	south	know about the disease	know about the disease	never heard of the disease	know about the disease	know about the disease	know about the disease	know about the disease	know about the disease	highly increase risk	highly increase risk	highly increase risk	increase risk	highly increase risk	highly increase risk	does not increase risk	highly increase risk	highly increase risk	highly effective	highly effective	highly effective	highly effective	highly effective	highly effective	effective	effective	highly effective
109	male	54	5	6	67	south	know about the disease	know about the disease	never heard of the disease	know about the disease	know about the disease	know about the disease	know about the disease	know about the disease	highly increase risk	increase risk	increase risk	highly increase risk	highly increase risk	increase risk	increase risk	increase risk	increase risk	highly effective	highly effective	effective	effective	effective	effective	highly effective	highly effective	effective
110	female	58	no education	6	67	south	know about the disease	know about the disease	never heard of the disease	know about the disease	know about the disease	know about the disease	know about the disease	have heard of but do not know	highly increase risk	highly increase risk	highly increase risk	highly increase risk	highly increase risk	highly increase risk	increase risk	highly increase risk	highly increase risk	highly effective	highly effective	highly effective	highly effective	highly effective	highly effective	unknown	unknown	highly effective
111	female	43	undergrad	7	67	south	know about the disease	know about the disease	never heard of the disease	know about the disease	know about the disease	know about the disease	know about the disease	know about the disease	does not increase risk	highly increase risk	highly increase risk	does not increase risk	highly increase risk	increase risk	does not increase risk	increase risk	highly increase risk	highly effective	highly effective	highly effective	highly effective	highly effective	highly effective	not effective	not effective	effective
112	female	35	undergrad	7	67	south	know about the disease	know about the disease	never heard of the disease	know about the disease	know about the disease	know about the disease	know about the disease	know about the disease	increase risk	increase risk	increase risk	highly increase risk	highly increase risk	highly increase risk	increase risk	highly increase risk	highly increase risk	highly effective	highly effective	highly effective	highly effective	highly effective	highly effective	highly effective	not effective	highly effective
113	male	25	grade 6	7	67	south	know about the disease	know about the disease	never heard of the disease	know about the disease	know about the disease	know about the disease	know about the disease	know about the disease	highly increase risk	increase risk	highly increase risk	increase risk	highly increase risk	highly increase risk	does not increase risk	highly increase risk	highly increase risk	highly effective	highly effective	highly effective	highly effective	highly effective	highly effective	highly effective	not effective	highly effective
114	female	33	undergrad	7	67	south	know about the disease	know about the disease	know about the disease	know about the disease	know about the disease	know about the disease	know about the disease	know about the disease	increase risk	increase risk	increase risk	increase risk	increase risk	increase risk	increase risk	increase risk	increase risk	highly effective	highly effective	highly effective	highly effective	highly effective	highly effective	highly effective	highly effective	highly effective
115	female	61	5	7	67	south	know about the disease	know about the disease	have heard of but do not know	know about the disease	know about the disease	know about the disease	know about the disease	know about the disease	highly increase risk	highly increase risk	highly increase risk	increase risk	highly increase risk	highly increase risk	increase risk	highly increase risk	highly increase risk	highly effective	highly effective	highly effective	highly effective	highly effective	effective	effective	effective	highly effective
116	female	33	5	8	67	south	know about the disease	know about the disease	have heard of but do not know	know about the disease	know about the disease	know about the disease	know about the disease	know about the disease	increase risk	increase risk	increase risk	increase risk	increase risk	highly increase risk	increase risk	highly increase risk	highly increase risk	highly effective	highly effective	highly effective	highly effective	highly effective	highly effective	highly effective	highly effective	highly effective
117	female	52	5	8	67	south	know about the disease	know about the disease	know about the disease	know about the disease	know about the disease	know about the disease	know about the disease	know about the disease	increase risk	increase risk	increase risk	increase risk	highly increase risk	highly increase risk	does not increase risk	highly increase risk	highly increase risk	highly effective	highly effective	highly effective	highly effective	highly effective	highly effective	highly effective	highly effective	highly effective
118	female	24	undergrad	8	67	south	know about the disease	know about the disease	have heard of but do not know	know about the disease	know about the disease	know about the disease	know about the disease	know about the disease	increase risk	increase risk	increase risk	increase risk	highly increase risk	highly increase risk	increase risk	highly increase risk	highly increase risk	highly effective	highly effective	highly effective	highly effective	highly effective	highly effective	highly effective	highly effective	highly effective
119	female	44	5	8	67	south	know about the disease	know about the disease	have heard of but do not know	know about the disease	know about the disease	know about the disease	know about the disease	know about the disease	highly increase risk	increase risk	highly increase risk	does not increase risk	highly increase risk	highly increase risk	highly increase risk	highly increase risk	highly increase risk	highly effective	highly effective	highly effective	highly effective	highly effective	highly effective	effective	not effective	highly effective
120	female	60	no education	8	67	south	know about the disease	know about the disease	have heard of but do not know	know about the disease	know about the disease	know about the disease	know about the disease	know about the disease	highly increase risk	increase risk	increase risk	increase risk	increase risk	highly increase risk	does not increase risk	highly increase risk	highly increase risk	effective	effective	highly effective	highly effective	highly effective	highly effective	effective	not effective	highly effective
121	female	25	5	9	67	south	know about the disease	know about the disease	never heard of the disease	know about the disease	know about the disease	know about the disease	know about the disease	know about the disease	increase risk	increase risk	increase risk	increase risk	highly increase risk	highly increase risk	increase risk	increase risk	highly increase risk	effective	effective	effective	effective	highly effective	effective	effective	effective	effective
122	female	37	5	9	67	south	have heard of but do not know	have heard of but do not know	never heard of the disease	know about the disease	know about the disease	know about the disease	know about the disease	know about the disease	highly increase risk	increase risk	increase risk	does not increase risk	highly increase risk	highly increase risk	increase risk	does not increase risk	highly increase risk	highly effective	highly effective	highly effective	highly effective	highly effective	effective	highly effective	unknown	highly effective
123	female	48	5	9	67	south	know about the disease	know about the disease	never heard of the disease	know about the disease	know about the disease	know about the disease	know about the disease	know about the disease	highly increase risk	highly increase risk	increase risk	highly increase risk	highly increase risk	highly increase risk	highly increase risk	highly increase risk	highly increase risk	highly effective	highly effective	highly effective	effective	unknown	effective	effective	effective	effective
124	female	65	5	9	67	south	know about the disease	know about the disease	never heard of the disease	know about the disease	have heard of but do not know	know about the disease	know about the disease	know about the disease	does not increase risk	does not increase risk	does not increase risk	does not increase risk	does not increase risk	does not increase risk	increase risk	increase risk	increase risk	highly effective	highly effective	highly effective	highly effective	highly effective	highly effective	not effective	not effective	highly effective
125	female	34	5	9	67	south	know about the disease	know about the disease	have heard of but do not know	know about the disease	know about the disease	know about the disease	know about the disease	know about the disease	increase risk	increase risk	highly increase risk	increase risk	highly increase risk	highly increase risk	highly increase risk	highly increase risk	highly increase risk	highly effective	highly effective	highly effective	highly effective	highly effective	highly effective	not effective	not effective	highly effective
126	female	50	5	10	67	south	know about the disease	know about the disease	never heard of the disease	know about the disease	know about the disease	know about the disease	know about the disease	know about the disease	highly increase risk	highly increase risk	highly increase risk	increase risk	increase risk	highly increase risk	does not increase risk	increase risk	highly increase risk	highly effective	highly effective	highly effective	highly effective	highly effective	highly effective	highly effective	highly effective	highly effective
127	female	30	5	10	67	south	know about the disease	know about the disease	never heard of the disease	know about the disease	know about the disease	know about the disease	know about the disease	know about the disease	increase risk	increase risk	increase risk	does not increase risk	highly increase risk	highly increase risk	increase risk	increase risk	highly increase risk	highly effective	highly effective	effective	highly effective	highly effective	highly effective	effective	not effective	highly effective
128	male	79	5	10	67	south	know about the disease	know about the disease	never heard of the disease	know about the disease	know about the disease	know about the disease	know about the disease	know about the disease	highly increase risk	highly increase risk	increase risk	increase risk	highly increase risk	highly increase risk	increase risk	highly increase risk	highly increase risk	effective	effective	highly effective	highly effective	highly effective	effective	effective	effective	effective
129	female	20	5	10	67	south	know about the disease	know about the disease	know about the disease	know about the disease	know about the disease	know about the disease	know about the disease	know about the disease	highly increase risk	highly increase risk	increase risk	increase risk	increase risk	increase risk	increase risk	highly increase risk	highly increase risk	effective	effective	highly effective	highly effective	highly effective	effective	highly effective	highly effective	highly effective
130	female	20	undergrad	11	67	south	know about the disease	know about the disease	never heard of the disease	know about the disease	know about the disease	know about the disease	know about the disease	know about the disease	increase risk	increase risk	increase risk	increase risk	highly increase risk	highly increase risk	increase risk	highly increase risk	highly increase risk	highly effective	highly effective	highly effective	highly effective	highly effective	highly effective	effective	not effective	highly effective
131	female	40	no education	11	67	south	have heard of but do not know	have heard of but do not know	have heard of but do not know	know about the disease	have heard of but do not know	know about the disease	know about the disease	have heard of but do not know	increase risk	increase risk	highly increase risk	does not increase risk	highly increase risk	highly increase risk	increase risk	increase risk	highly increase risk	effective	effective	highly effective	highly effective	highly effective	highly effective	effective	effective	effective
132	female	51	5	11	67	south	know about the disease	know about the disease	have heard of but do not know	know about the disease	know about the disease	know about the disease	know about the disease	know about the disease	highly increase risk	highly increase risk	highly increase risk	increase risk	highly increase risk	highly increase risk	increase risk	highly increase risk	highly increase risk	highly effective	highly effective	highly effective	highly effective	highly effective	effective	effective	effective	highly effective
133	female	59	5	11	67	south	know about the disease	know about the disease	have heard of but do not know	know about the disease	know about the disease	know about the disease	know about the disease	know about the disease	highly increase risk	highly increase risk	highly increase risk	highly increase risk	highly increase risk	highly increase risk	increase risk	highly increase risk	highly increase risk	highly effective	highly effective	highly effective	highly effective	highly effective	effective	effective	effective	highly effective
134	female	31	5	11	67	south	know about the disease	know about the disease	have heard of but do not know	know about the disease	know about the disease	know about the disease	know about the disease	know about the disease	highly increase risk	highly increase risk	highly increase risk	increase risk	highly increase risk	highly increase risk	increase risk	highly increase risk	highly increase risk	highly effective	highly effective	highly effective	highly effective	highly effective	effective	effective	effective	highly effective
135	female	20	5	12	67	south	know about the disease	know about the disease	never heard of the disease	know about the disease	know about the disease	know about the disease	know about the disease	know about the disease	highly increase risk	highly increase risk	highly increase risk	highly increase risk	highly increase risk	highly increase risk	highly increase risk	highly increase risk	highly increase risk	highly effective	highly effective	highly effective	highly effective	highly effective	highly effective	effective	effective	highly effective
136	male	32	5	12	67	south	know about the disease	know about the disease	have heard of but do not know	know about the disease	know about the disease	know about the disease	know about the disease	know about the disease	increase risk	increase risk	highly increase risk	highly increase risk	highly increase risk	highly increase risk	increase risk	highly increase risk	highly increase risk	highly effective	highly effective	highly effective	highly effective	highly effective	highly effective	highly effective	highly effective	effective
137	female	41	5	12	67	south	know about the disease	know about the disease	have heard of but do not know	know about the disease	know about the disease	know about the disease	know about the disease	know about the disease	increase risk	increase risk	highly increase risk	highly increase risk	increase risk	increase risk	increase risk	highly increase risk	highly increase risk	effective	effective	highly effective	highly effective	effective	highly effective	not effective	not effective	effective
138	female	48	5	12	67	south	know about the disease	know about the disease	never heard of the disease	know about the disease	know about the disease	know about the disease	know about the disease	know about the disease	increase risk	increase risk	increase risk	highly increase risk	highly increase risk	highly increase risk	increase risk	highly increase risk	highly increase risk	highly effective	highly effective	highly effective	highly effective	highly effective	highly effective	effective	not effective	effective
139	male	56	grade 6	12	67	south	know about the disease	know about the disease	have heard of but do not know	know about the disease	know about the disease	know about the disease	know about the disease	know about the disease	increase risk	increase risk	highly increase risk	increase risk	increase risk	increase risk	increase risk	increase risk	highly increase risk	highly effective	highly effective	highly effective	highly effective	highly effective	highly effective	effective	effective	effective
140	male	47	5	13	67	south	know about the disease	know about the disease	never heard of the disease	know about the disease	know about the disease	know about the disease	know about the disease	know about the disease	highly increase risk	highly increase risk	highly increase risk	does not increase risk	highly increase risk	highly increase risk	highly increase risk	highly increase risk	highly increase risk	highly effective	highly effective	highly effective	highly effective	highly effective	highly effective	effective	unknown	highly effective
141	female	50	5	13	67	south	know about the disease	know about the disease	never heard of the disease	know about the disease	know about the disease	know about the disease	know about the disease	know about the disease	highly increase risk	highly increase risk	highly increase risk	does not increase risk	highly increase risk	highly increase risk	does not increase risk	highly increase risk	highly increase risk	highly effective	highly effective	highly effective	highly effective	highly effective	highly effective	effective	unknown	highly effective
142	male	45	grade 6	13	67	south	know about the disease	know about the disease	never heard of the disease	know about the disease	know about the disease	know about the disease	know about the disease	know about the disease	increase risk	highly increase risk	highly increase risk	does not increase risk	highly increase risk	highly increase risk	does not increase risk	highly increase risk	highly increase risk	highly effective	highly effective	highly effective	highly effective	highly effective	effective	effective	unknown	highly effective
143	female	35	5	13	67	south	know about the disease	know about the disease	never heard of the disease	know about the disease	know about the disease	know about the disease	know about the disease	know about the disease	increase risk	highly increase risk	highly increase risk	does not increase risk	highly increase risk	highly increase risk	does not increase risk	highly increase risk	highly increase risk	highly effective	highly effective	highly effective	highly effective	highly effective	highly effective	not effective	unknown	highly effective
144	female	25	5	13	67	south	know about the disease	know about the disease	never heard of the disease	know about the disease	know about the disease	know about the disease	know about the disease	know about the disease	increase risk	highly increase risk	highly increase risk	does not increase risk	highly increase risk	highly increase risk	does not increase risk	highly increase risk	highly increase risk	highly effective	highly effective	highly effective	highly effective	highly effective	highly effective	effective	not effective	highly effective
145	female	20	5	14	67	south	know about the disease	know about the disease	never heard of the disease	know about the disease	know about the disease	know about the disease	know about the disease	know about the disease	increase risk	increase risk	does not increase risk	increase risk	increase risk	increase risk	increase risk	does not increase risk	increase risk	highly effective	effective	effective	highly effective	highly effective	effective	effective	highly effective	highly effective
146	female	37	5	14	67	south	have heard of but do not know	have heard of but do not know	never heard of the disease	have heard of but do not know	have heard of but do not know	know about the disease	know about the disease	have heard of but do not know	increase risk	increase risk	increase risk	does not increase risk	highly increase risk	highly increase risk	does not increase risk	does not increase risk	highly increase risk	highly effective	effective	effective	highly effective	highly effective	effective	effective	unknown	highly effective
147	female	56	undergrad	14	67	south	know about the disease	know about the disease	have heard of but do not know	know about the disease	know about the disease	know about the disease	know about the disease	know about the disease	increase risk	highly increase risk	does not increase risk	does not increase risk	highly increase risk	highly increase risk	increase risk	highly increase risk	highly increase risk	highly effective	highly effective	highly effective	highly effective	highly effective	highly effective	effective	not effective	highly effective
148	female	28		14	67	south	know about the disease	know about the disease	never heard of the disease	know about the disease	know about the disease	know about the disease	know about the disease	know about the disease	increase risk	highly increase risk	does not increase risk	does not increase risk	highly increase risk	highly increase risk	highly increase risk	increase risk	highly increase risk	highly effective	highly effective	highly effective	highly effective	highly effective	highly effective	highly effective	highly effective	highly effective
149	female	54	undergrad	14	67	south	know about the disease	know about the disease	never heard of the disease	know about the disease	know about the disease	know about the disease	know about the disease	know about the disease	increase risk	increase risk	highly increase risk	increase risk	highly increase risk	highly increase risk	increase risk	increase risk	highly increase risk	highly effective	unknown	unknown	unknown	unknown	unknown	unknown	unknown	unknown
150	female	16	grade 6	15	67	south	know about the disease	know about the disease	never heard of the disease	know about the disease	know about the disease	know about the disease	know about the disease	know about the disease	highly increase risk	increase risk	increase risk	increase risk	highly increase risk	highly increase risk	highly increase risk	increase risk	highly increase risk	highly effective	highly effective	effective	highly effective	highly effective	effective	highly effective	highly effective	highly effective
151	male	30	undergrad	15	67	south	know about the disease	know about the disease	never heard of the disease	know about the disease	know about the disease	know about the disease	know about the disease	know about the disease	does not increase risk	does not increase risk	increase risk	increase risk	increase risk	increase risk	does not increase risk	does not increase risk	highly increase risk	highly effective	highly effective	highly effective	highly effective	highly effective	highly effective	effective	not effective	effective
152	male	42	grade 6	15	67	south	know about the disease	know about the disease	never heard of the disease	know about the disease	have heard of but do not know	know about the disease	know about the disease	know about the disease	does not increase risk	does not increase risk	highly increase risk	increase risk	highly increase risk	highly increase risk	does not increase risk	highly increase risk	highly increase risk	highly effective	highly effective	highly effective	highly effective	highly effective	highly effective	effective	effective	highly effective
153	female	46		15	67	south	know about the disease	know about the disease	never heard of the disease	know about the disease	know about the disease	know about the disease	know about the disease	know about the disease	does not increase risk	does not increase risk	highly increase risk	highly increase risk	highly increase risk	highly increase risk	does not increase risk	highly increase risk	highly increase risk	highly effective	highly effective	highly effective	highly effective	highly effective	highly effective	effective	effective	highly effective
154	male	56	no education	15	67	south	know about the disease	know about the disease	never heard of the disease	know about the disease	know about the disease	know about the disease	know about the disease	know about the disease	does not increase risk	increase risk	increase risk	does not increase risk	highly increase risk	increase risk	increase risk	increase risk	highly increase risk	highly effective	highly effective	highly effective	effective	highly effective	effective	effective	not effective	highly effective
155	female	35	grade 6	16	67	south	know about the disease	know about the disease	never heard of the disease	know about the disease	know about the disease	know about the disease	know about the disease	know about the disease	increase risk	increase risk	highly increase risk	increase risk	highly increase risk	highly increase risk	does not increase risk	increase risk	highly increase risk	highly effective	highly effective	highly effective	highly effective	highly effective	highly effective	effective	unknown	highly effective
156	male	45	5	16	67	south	know about the disease	know about the disease	never heard of the disease	have heard of but do not know	know about the disease	know about the disease	know about the disease	know about the disease	does not increase risk	increase risk	highly increase risk	increase risk	highly increase risk	highly increase risk	increase risk	highly increase risk	highly increase risk	highly effective	highly effective	highly effective	highly effective	highly effective	highly effective	not effective	not effective	effective
157	female	25	undergrad	16	67	south	know about the disease	know about the disease	never heard of the disease	know about the disease	know about the disease	know about the disease	know about the disease	know about the disease	highly increase risk	highly increase risk	highly increase risk	highly increase risk	highly increase risk	highly increase risk	increase risk	highly increase risk	highly increase risk	highly effective	highly effective	highly effective	highly effective	highly effective	highly effective	highly effective	highly effective	highly effective
158	male	48	undergrad	16	67	south	know about the disease	know about the disease	never heard of the disease	know about the disease	know about the disease	know about the disease	know about the disease	know about the disease	highly increase risk	highly increase risk	highly increase risk	highly increase risk	highly increase risk	highly increase risk	highly increase risk	highly increase risk	highly increase risk	highly effective	highly effective	highly effective	highly effective	highly effective	highly effective	not effective	not effective	not effective
159	male	72	grade 6	16	67	south	know about the disease	know about the disease	never heard of the disease	know about the disease	know about the disease	know about the disease	know about the disease	know about the disease	highly increase risk	highly increase risk	unknown	increase risk	highly increase risk	increase risk	highly increase risk	highly increase risk	highly increase risk	highly effective	highly effective	highly effective	highly effective	highly effective	highly effective	not effective	not effective	highly effective
160	female	24	5	17	67	south	know about the disease	know about the disease	have heard of but do not know	know about the disease	know about the disease	know about the disease	know about the disease	know about the disease	increase risk	highly increase risk	highly increase risk	increase risk	highly increase risk	highly increase risk	increase risk	increase risk	highly increase risk	highly effective	effective	highly effective	highly effective	effective	highly effective	effective	not effective	highly effective
161	female	38	5	17	67	south	know about the disease	know about the disease	have heard of but do not know	know about the disease	know about the disease	know about the disease	know about the disease	know about the disease	increase risk	increase risk	does not increase risk	increase risk	highly increase risk	highly increase risk	increase risk	increase risk	highly increase risk	highly effective	highly effective	highly effective	highly effective	highly effective	highly effective	effective	effective	effective
162	female	51	5	17	67	south	know about the disease	know about the disease	have heard of but do not know	know about the disease	know about the disease	know about the disease	know about the disease	know about the disease	increase risk	increase risk	does not increase risk	increase risk	highly increase risk	highly increase risk	increase risk	increase risk	highly increase risk	highly effective	highly effective	highly effective	highly effective	highly effective	highly effective	effective	effective	effective
163	female	34	5	17	67	south	know about the disease	know about the disease	have heard of but do not know	know about the disease	know about the disease	know about the disease	know about the disease	know about the disease	increase risk	increase risk	does not increase risk	increase risk	highly increase risk	highly increase risk	increase risk	increase risk	highly increase risk	highly effective	highly effective	highly effective	highly effective	highly effective	highly effective	effective	effective	effective
164	female	61	5	17	67	south	know about the disease	know about the disease	have heard of but do not know	know about the disease	know about the disease	know about the disease	know about the disease	know about the disease	increase risk	increase risk	does not increase risk	increase risk	highly increase risk	highly increase risk	increase risk	increase risk	highly increase risk	highly effective	highly effective	highly effective	highly effective	highly effective	highly effective	effective	effective	effective
165	male	20	5	18	67	south	know about the disease	know about the disease	have heard of but do not know	know about the disease	know about the disease	know about the disease	know about the disease	know about the disease	increase risk	increase risk	highly increase risk	does not increase risk	highly increase risk	highly increase risk	increase risk	highly increase risk	highly increase risk	highly effective	highly effective	highly effective	highly effective	highly effective	highly effective	highly effective	not effective	highly effective
166	female	31	5	18	67	south	know about the disease	know about the disease	have heard of but do not know	know about the disease	know about the disease	know about the disease	know about the disease	know about the disease	highly increase risk	highly increase risk	highly increase risk	increase risk	highly increase risk	highly increase risk	increase risk	highly increase risk	highly increase risk	highly effective	highly effective	highly effective	highly effective	highly effective	effective	effective	effective	highly effective
167	female	36	5	18	67	south	know about the disease	know about the disease	never heard of the disease	know about the disease	know about the disease	know about the disease	know about the disease	know about the disease	highly increase risk	highly increase risk	highly increase risk	highly increase risk	highly increase risk	highly increase risk	increase risk	highly increase risk	highly increase risk	highly effective	highly effective	highly effective	highly effective	highly effective	highly effective	highly effective	unknown	highly effective
168	female	48	grade 6	18	67	south	know about the disease	know about the disease	never heard of the disease	know about the disease	know about the disease	know about the disease	know about the disease	know about the disease	does not increase risk	does not increase risk	highly increase risk	does not increase risk	highly increase risk	does not increase risk	increase risk	highly increase risk	highly increase risk	highly effective	highly effective	effective	highly effective	highly effective	highly effective	effective	not effective	highly effective
169	female	57	grade 6	18	67	south	know about the disease	know about the disease	never heard of the disease	know about the disease	know about the disease	know about the disease	know about the disease	know about the disease	increase risk	increase risk	highly increase risk	does not increase risk	highly increase risk	does not increase risk	increase risk	highly increase risk	highly increase risk	highly effective	highly effective	effective	highly effective	highly effective	highly effective	highly effective	not effective	highly effective
170	male	50	5	1	73	south	know about the disease	know about the disease	have heard of but do not know	know about the disease	know about the disease	know about the disease	know about the disease	know about the disease	increase risk	increase risk	highly increase risk	highly increase risk	highly increase risk	increase risk	increase risk	highly increase risk	highly increase risk	highly effective	highly effective	effective	highly effective	highly effective	highly effective	highly effective	highly effective	highly effective
171	female	24	5	1	73	south	know about the disease	know about the disease	never heard of the disease	know about the disease	know about the disease	know about the disease	know about the disease	know about the disease	highly increase risk	highly increase risk	highly increase risk	highly increase risk	highly increase risk	increase risk	increase risk	highly increase risk	highly increase risk	highly effective	highly effective	highly effective	highly effective	highly effective	highly effective	effective	effective	effective
172	female	27	5	1	73	south	know about the disease	know about the disease	never heard of the disease	know about the disease	know about the disease	know about the disease	know about the disease	know about the disease	highly increase risk	highly increase risk	highly increase risk	highly increase risk	highly increase risk	highly increase risk	highly increase risk	highly increase risk	highly increase risk	highly effective	highly effective	highly effective	highly effective	highly effective	highly effective	highly effective	effective	effective
173	female	37	undergrad	1	73	south	know about the disease	know about the disease	never heard of the disease	know about the disease	know about the disease	know about the disease	know about the disease	know about the disease	highly increase risk	increase risk	increase risk	increase risk	highly increase risk	highly increase risk	highly increase risk	increase risk	highly increase risk	highly effective	highly effective	effective	highly effective	highly effective	effective	highly effective	highly effective	highly effective
174	female	58	grade 6	1	73	south	know about the disease	know about the disease	never heard of the disease	know about the disease	know about the disease	know about the disease	know about the disease	know about the disease	does not increase risk	does not increase risk	increase risk	increase risk	increase risk	increase risk	does not increase risk	does not increase risk	highly increase risk	highly effective	highly effective	highly effective	highly effective	highly effective	highly effective	effective	not effective	effective
175	male	46	grade 6	2	73	south	know about the disease	know about the disease	never heard of the disease	know about the disease	know about the disease	know about the disease	know about the disease	know about the disease	increase risk	increase risk	highly increase risk	does not increase risk	highly increase risk	highly increase risk	does not increase risk	highly increase risk	highly increase risk	highly effective	highly effective	highly effective	highly effective	highly effective	highly effective	highly effective	not effective	highly effective
176	female	16	grade 6	2	73	south	know about the disease	know about the disease	never heard of the disease	know about the disease	know about the disease	know about the disease	know about the disease	know about the disease	increase risk	increase risk	highly increase risk	does not increase risk	highly increase risk	highly increase risk	does not increase risk	highly increase risk	highly increase risk	highly effective	highly effective	highly effective	highly effective	highly effective	effective	not effective	highly effective	highly effective
177	female	35	5	2	73	south	know about the disease	know about the disease	have heard of but do not know	know about the disease	know about the disease	know about the disease	know about the disease	know about the disease	increase risk	increase risk	highly increase risk	increase risk	highly increase risk	highly increase risk	does not increase risk	highly increase risk	highly increase risk	highly effective	highly effective	highly effective	highly effective	highly effective	highly effective	effective	effective	effective
178	female	36	5	2	73	south	know about the disease	know about the disease	have heard of but do not know	know about the disease	know about the disease	know about the disease	know about the disease	know about the disease	increase risk	increase risk	highly increase risk	does not increase risk	highly increase risk	highly increase risk	does not increase risk	highly increase risk	highly increase risk	highly effective	highly effective	highly effective	highly effective	highly effective	highly effective	effective	not effective	highly effective
179	male	57		2	73	south	know about the disease	know about the disease	never heard of the disease	know about the disease	know about the disease	know about the disease	know about the disease	know about the disease	increase risk	increase risk	highly increase risk	does not increase risk	highly increase risk	highly increase risk	does not increase risk	highly increase risk	highly increase risk	highly effective	highly effective	highly effective	highly effective	highly effective	highly effective	effective	not effective	highly effective
180	female	29	undergrad	3	73	south	know about the disease	know about the disease	never heard of the disease	know about the disease	know about the disease	know about the disease	know about the disease	know about the disease	increase risk	highly increase risk	highly increase risk	increase risk	highly increase risk	highly increase risk	increase risk	increase risk	highly increase risk	highly effective	highly effective	highly effective	highly effective	highly effective	effective	effective	highly effective	highly effective
181	female	36	5	3	73	south	have heard of but do not know	know about the disease	have heard of but do not know	know about the disease	have heard of but do not know	know about the disease	know about the disease	have heard of but do not know	increase risk	highly increase risk	highly increase risk	increase risk	increase risk	increase risk	does not increase risk	does not increase risk	does not increase risk	unknown	unknown	not effective	not effective	not effective	unknown	effective	effective	effective
182	female	31	undergrad	3	73	south	know about the disease	know about the disease	never heard of the disease	know about the disease	know about the disease	know about the disease	know about the disease	know about the disease	increase risk	highly increase risk	highly increase risk	increase risk	highly increase risk	highly increase risk	increase risk	increase risk	highly increase risk	highly effective	highly effective	highly effective	highly effective	highly effective	highly effective	effective	effective	highly effective
183	female	46	grade 6	3	73	south	know about the disease	know about the disease	never heard of the disease	know about the disease	know about the disease	know about the disease	know about the disease	know about the disease	highly increase risk	highly increase risk	highly increase risk	highly increase risk	highly increase risk	highly increase risk	highly increase risk	highly increase risk	highly increase risk	highly effective	highly effective	highly effective	highly effective	highly effective	highly effective	not effective	unknown	highly effective
184	female	58	grade 6	3	73	south	know about the disease	know about the disease	never heard of the disease	know about the disease	know about the disease	know about the disease	know about the disease	know about the disease	increase risk	highly increase risk	highly increase risk	increase risk	highly increase risk	highly increase risk	increase risk	increase risk	highly increase risk	highly effective	highly effective	highly effective	highly effective	highly effective	effective	effective	highly effective	highly effective
185	female	16	grade 6	4	73	south	know about the disease	know about the disease	never heard of the disease	know about the disease	know about the disease	know about the disease	know about the disease	know about the disease	does not increase risk	does not increase risk	increase risk	increase risk	increase risk	increase risk	does not increase risk	does not increase risk	highly increase risk	highly effective	highly effective	highly effective	highly effective	highly effective	highly effective	effective	not effective	effective
186	female	37		4	73	south	know about the disease	know about the disease	never heard of the disease	know about the disease	know about the disease	know about the disease	know about the disease	know about the disease	does not increase risk	does not increase risk	highly increase risk	highly increase risk	highly increase risk	highly increase risk	does not increase risk	highly increase risk	highly increase risk	highly effective	highly effective	highly effective	highly effective	highly effective	highly effective	effective	effective	highly effective
187	female	51		4	73	south	know about the disease	know about the disease	never heard of the disease	know about the disease	know about the disease	know about the disease	know about the disease	know about the disease	does not increase risk	increase risk	increase risk	does not increase risk	highly increase risk	increase risk	increase risk	highly increase risk	highly increase risk	highly effective	highly effective	highly effective	effective	highly effective	effective	effective	not effective	highly effective
188	male	57	grade 6	4	73	south	know about the disease	know about the disease	never heard of the disease	know about the disease	know about the disease	know about the disease	know about the disease	know about the disease	increase risk	increase risk	highly increase risk	increase risk	highly increase risk	highly increase risk	increase risk	highly increase risk	highly increase risk	effective	highly effective	effective	highly effective	highly effective	effective	highly effective	unknown	effective
189	female	30	undergrad	4	73	south	know about the disease	know about the disease	never heard of the disease	know about the disease	know about the disease	know about the disease	know about the disease	know about the disease	increase risk	increase risk	highly increase risk	does not increase risk	highly increase risk	highly increase risk	increase risk	increase risk	highly increase risk	highly effective	highly effective	highly effective	highly effective	highly effective	highly effective	effective	not effective	highly effective
190	female	22	5	5	73	south	know about the disease	know about the disease	never heard of the disease	know about the disease	know about the disease	know about the disease	know about the disease	know about the disease	does not increase risk	increase risk	increase risk	does not increase risk	highly increase risk	increase risk	increase risk	increase risk	highly increase risk	highly effective	highly effective	highly effective	effective	highly effective	effective	effective	not effective	highly effective
191	male	29	5	5	73	south	know about the disease	know about the disease	never heard of the disease	know about the disease	know about the disease	know about the disease	know about the disease	know about the disease	increase risk	increase risk	highly increase risk	increase risk	highly increase risk	highly increase risk	increase risk	highly increase risk	highly increase risk	effective	highly effective	effective	highly effective	highly effective	effective	highly effective	unknown	effective
192	female	37	undergrad	5	73	south	know about the disease	know about the disease	never heard of the disease	know about the disease	know about the disease	know about the disease	know about the disease	know about the disease	highly increase risk	highly increase risk	highly increase risk	highly increase risk	highly increase risk	highly increase risk	highly increase risk	highly increase risk	highly increase risk	highly effective	highly effective	highly effective	highly effective	highly effective	highly effective	highly effective	effective	effective
193	female	74	undergrad	5	73	south	know about the disease	know about the disease	never heard of the disease	know about the disease	know about the disease	know about the disease	know about the disease	know about the disease	highly increase risk	increase risk	increase risk	increase risk	highly increase risk	highly increase risk	highly increase risk	increase risk	highly increase risk	highly effective	highly effective	effective	highly effective	highly effective	effective	highly effective	highly effective	highly effective
194	female	57	undergrad	5	73	south	know about the disease	know about the disease	never heard of the disease	know about the disease	know about the disease	know about the disease	know about the disease	know about the disease	does not increase risk	does not increase risk	increase risk	increase risk	increase risk	increase risk	does not increase risk	does not increase risk	highly increase risk	highly effective	highly effective	highly effective	highly effective	highly effective	highly effective	highly effective	highly effective	highly effective
195	female	28	5	6	73	south	know about the disease	know about the disease	never heard of the disease	know about the disease	know about the disease	know about the disease	know about the disease	know about the disease	does not increase risk	unknown	unknown	does not increase risk	unknown	unknown	unknown	does not increase risk	unknown	effective	effective	highly effective	highly effective	effective	highly effective	effective	not effective	effective
196	female	36	grade 6	6	73	south	know about the disease	know about the disease	never heard of the disease	know about the disease	know about the disease	know about the disease	know about the disease	know about the disease	increase risk	increase risk	highly increase risk	highly increase risk	highly increase risk	highly increase risk	increase risk	highly increase risk	highly increase risk	highly effective	highly effective	highly effective	highly effective	highly effective	highly effective	effective	effective	not effective
197	female	16	grade 6	6	73	south	know about the disease	know about the disease	never heard of the disease	know about the disease	know about the disease	know about the disease	know about the disease	know about the disease	highly increase risk	highly increase risk	highly increase risk	highly increase risk	highly increase risk	highly increase risk	highly increase risk	highly increase risk	highly increase risk	highly effective	highly effective	highly effective	highly effective	highly effective	highly effective	unknown	unknown	highly effective
198	female	46	5	6	73	south	know about the disease	know about the disease	never heard of the disease	know about the disease	know about the disease	know about the disease	know about the disease	know about the disease	does not increase risk	does not increase risk	does not increase risk	does not increase risk	increase risk	increase risk	does not increase risk	does not increase risk	highly increase risk	highly effective	highly effective	highly effective	highly effective	highly effective	highly effective	effective	not effective	highly effective
199	male	57	no education	6	73	south	know about the disease	know about the disease	never heard of the disease	know about the disease	know about the disease	know about the disease	know about the disease	know about the disease	highly increase risk	highly increase risk	highly increase risk	highly increase risk	highly increase risk	highly increase risk	highly increase risk	highly increase risk	highly increase risk	highly effective	highly effective	highly effective	highly effective	highly effective	highly effective	unknown	unknown	highly effective
200	female	29	5	7	73	south	know about the disease	know about the disease	never heard of the disease	know about the disease	know about the disease	know about the disease	know about the disease	know about the disease	increase risk	increase risk	increase risk	increase risk	highly increase risk	highly increase risk	increase risk	increase risk	highly increase risk	effective	effective	effective	highly effective	highly effective	highly effective	effective	highly effective	highly effective
201	male	36	undergrad	7	73	south	know about the disease	know about the disease	never heard of the disease	know about the disease	know about the disease	know about the disease	know about the disease	know about the disease	highly increase risk	highly increase risk	highly increase risk	highly increase risk	highly increase risk	highly increase risk	highly increase risk	highly increase risk	highly increase risk	highly effective	highly effective	highly effective	highly effective	highly effective	highly effective	unknown	unknown	highly effective
202	female	28	5	7	73	south	know about the disease	know about the disease	never heard of the disease	know about the disease	know about the disease	know about the disease	know about the disease	know about the disease	increase risk	increase risk	highly increase risk	increase risk	highly increase risk	highly increase risk	increase risk	increase risk	highly increase risk	highly effective	highly effective	effective	highly effective	highly effective	highly effective	highly effective	effective	highly effective
203	female	62	no education	7	73	south	know about the disease	know about the disease	never heard of the disease	know about the disease	know about the disease	know about the disease	know about the disease	know about the disease	increase risk	increase risk	increase risk	increase risk	highly increase risk	highly increase risk	increase risk	increase risk	highly increase risk	highly effective	highly effective	highly effective	highly effective	highly effective	highly effective	effective	effective	effective
204	female	15	grade 6	7	73	south	know about the disease	know about the disease	never heard of the disease	know about the disease	know about the disease	know about the disease	know about the disease	know about the disease	highly increase risk	highly increase risk	highly increase risk	highly increase risk	highly increase risk	highly increase risk	highly increase risk	highly increase risk	highly increase risk	highly effective	highly effective	highly effective	highly effective	highly effective	highly effective	unknown	unknown	highly effective
205	male	19	5	8	73	south	know about the disease	know about the disease	never heard of the disease	know about the disease	know about the disease	know about the disease	know about the disease	know about the disease	highly increase risk	highly increase risk	highly increase risk	highly increase risk	highly increase risk	highly increase risk	increase risk	increase risk	highly increase risk	highly effective	highly effective	highly effective	highly effective	highly effective	effective	effective	effective	highly effective
206	female	49	grade 6	8	73	south	know about the disease	know about the disease	never heard of the disease	know about the disease	know about the disease	know about the disease	know about the disease	know about the disease	highly increase risk	highly increase risk	highly increase risk	highly increase risk	highly increase risk	highly increase risk	highly increase risk	increase risk	increase risk	highly effective	highly effective	highly effective	highly effective	highly effective	highly effective	effective	effective	effective
207	female	56	no education	8	73	south	know about the disease	know about the disease	never heard of the disease	know about the disease	know about the disease	know about the disease	know about the disease	know about the disease	highly increase risk	highly increase risk	highly increase risk	highly increase risk	highly increase risk	highly increase risk	highly increase risk	increase risk	increase risk	highly effective	highly effective	highly effective	highly effective	highly effective	highly effective	highly effective	highly effective	highly effective
208	female	24	grade 6	8	73	south	know about the disease	know about the disease	never heard of the disease	know about the disease	know about the disease	know about the disease	know about the disease	know about the disease	highly increase risk	highly increase risk	highly increase risk	increase risk	increase risk	increase risk	highly increase risk	highly increase risk	highly increase risk	highly effective	highly effective	highly effective	highly effective	highly effective	highly effective	effective	effective	effective
209	male	47	grade 6	8	73	south	know about the disease	know about the disease	never heard of the disease	have heard of but do not know	know about the disease	know about the disease	know about the disease	know about the disease	highly increase risk	highly increase risk	highly increase risk	highly increase risk	highly increase risk	highly increase risk	highly increase risk	highly increase risk	highly increase risk	highly effective	highly effective	highly effective	highly effective	highly effective	highly effective	highly effective	effective	effective
210	female	33	undergrad	9	73	south	know about the disease	know about the disease	never heard of the disease	know about the disease	know about the disease	know about the disease	know about the disease	know about the disease	increase risk	increase risk	highly increase risk	increase risk	highly increase risk	highly increase risk	increase risk	increase risk	highly increase risk	highly effective	highly effective	highly effective	highly effective	highly effective	highly effective	highly effective	highly effective	highly effective
211	female	15	grade 6	9	73	south	know about the disease	know about the disease	never heard of the disease	know about the disease	know about the disease	know about the disease	know about the disease	know about the disease	highly increase risk	highly increase risk	highly increase risk	highly increase risk	highly increase risk	highly increase risk	highly increase risk	highly increase risk	highly increase risk	highly effective	highly effective	highly effective	highly effective	highly effective	highly effective	highly effective	effective	highly effective
212	female	46	grade 6	9	73	south	know about the disease	know about the disease	never heard of the disease	know about the disease	know about the disease	know about the disease	know about the disease	know about the disease	highly increase risk	highly increase risk	highly increase risk	highly increase risk	highly increase risk	highly increase risk	highly increase risk	highly increase risk	highly increase risk	highly effective	highly effective	highly effective	highly effective	highly effective	highly effective	highly effective	highly effective	highly effective
213	female	36	undergrad	9	73	south	know about the disease	know about the disease	never heard of the disease	never heard of the disease	know about the disease	know about the disease	know about the disease	know about the disease	increase risk	increase risk	increase risk	increase risk	highly increase risk	highly increase risk	increase risk	increase risk	highly increase risk	highly effective	highly effective	highly effective	highly effective	highly effective	highly effective	effective	effective	highly effective
214	male	57	grade 6	9	73	south	know about the disease	know about the disease	never heard of the disease	know about the disease	know about the disease	know about the disease	know about the disease	know about the disease	highly increase risk	highly increase risk	highly increase risk	highly increase risk	highly increase risk	highly increase risk	highly increase risk	highly increase risk	highly increase risk	highly effective	highly effective	highly effective	highly effective	highly effective	highly effective	unknown	unknown	highly effective
215	male	16	grade 6	10	73	south	know about the disease	know about the disease	never heard of the disease	know about the disease	know about the disease	know about the disease	know about the disease	know about the disease	highly increase risk	highly increase risk	highly increase risk	highly increase risk	highly increase risk	highly increase risk	highly increase risk	highly increase risk	highly increase risk	highly effective	highly effective	highly effective	highly effective	highly effective	highly effective	not effective	not effective	highly effective
216	female	65	no education	10	73	south	know about the disease	know about the disease	never heard of the disease	know about the disease	know about the disease	know about the disease	know about the disease	know about the disease	increase risk	increase risk	increase risk	increase risk	highly increase risk	highly increase risk	increase risk	increase risk	highly increase risk	effective	effective	effective	highly effective	highly effective	highly effective	effective	effective	effective
217	male	48	grade 6	10	73	south	know about the disease	know about the disease	never heard of the disease	know about the disease	know about the disease	know about the disease	know about the disease	know about the disease	highly increase risk	highly increase risk	highly increase risk	increase risk	highly increase risk	highly increase risk	increase risk	increase risk	highly increase risk	highly effective	highly effective	highly effective	highly effective	highly effective	highly effective	effective	effective	highly effective
218	female	27	5	10	73	south	know about the disease	know about the disease	never heard of the disease	know about the disease	know about the disease	know about the disease	know about the disease	know about the disease	highly increase risk	highly increase risk	highly increase risk	highly increase risk	highly increase risk	highly increase risk	highly increase risk	highly increase risk	highly increase risk	highly effective	highly effective	highly effective	highly effective	highly effective	highly effective	unknown	highly effective	highly effective
219	female	40	undergrad	10	73	south	know about the disease	know about the disease	never heard of the disease	know about the disease	know about the disease	know about the disease	know about the disease	know about the disease	highly increase risk	highly increase risk	highly increase risk	highly increase risk	highly increase risk	highly increase risk	highly increase risk	highly increase risk	highly increase risk	highly effective	highly effective	highly effective	highly effective	highly effective	highly effective	unknown	unknown	highly effective
220	male	46	grade 6	11	73	south	know about the disease	have heard of but do not know	have heard of but do not know	have heard of but do not know	never heard of the disease	know about the disease	know about the disease	know about the disease	highly increase risk	highly increase risk	highly increase risk	highly increase risk	highly increase risk	highly increase risk	highly increase risk	highly increase risk	highly increase risk	highly effective	highly effective	highly effective	highly effective	highly effective	effective	not effective	not effective	highly effective
221	female	42	5	11	73	south	know about the disease	have heard of but do not know	have heard of but do not know	have heard of but do not know	know about the disease	know about the disease	know about the disease	know about the disease	highly increase risk	highly increase risk	unknown	does not increase risk	does not increase risk	does not increase risk	does not increase risk	does not increase risk	highly increase risk	highly effective	highly effective	highly effective	highly effective	highly effective	unknown	unknown	not effective	unknown
222	female	27	5	11	73	south	know about the disease	know about the disease	never heard of the disease	know about the disease	know about the disease	know about the disease	know about the disease	know about the disease	unknown	highly increase risk	highly increase risk	increase risk	increase risk	increase risk	does not increase risk	highly increase risk	highly increase risk	highly effective	highly effective	highly effective	highly effective	highly effective	highly effective	effective	not effective	highly effective
223	female	60	5	11	73	south	know about the disease	know about the disease	have heard of but do not know	know about the disease	know about the disease	know about the disease	know about the disease	know about the disease	highly increase risk	highly increase risk	highly increase risk	does not increase risk	increase risk	does not increase risk	does not increase risk	highly increase risk	highly increase risk	highly effective	highly effective	highly effective	highly effective	highly effective	not effective	unknown	unknown	highly effective
224	female	16	grade 6	11	73	south	know about the disease	know about the disease	never heard of the disease	know about the disease	know about the disease	know about the disease	know about the disease	know about the disease	highly increase risk	highly increase risk	highly increase risk	highly increase risk	highly increase risk	highly increase risk	highly increase risk	highly increase risk	highly increase risk	highly effective	highly effective	highly effective	highly effective	highly effective	effective	not effective	not effective	highly effective
225	female	30	5	12	73	south	know about the disease	know about the disease	never heard of the disease	know about the disease	know about the disease	know about the disease	know about the disease	know about the disease	highly increase risk	highly increase risk	highly increase risk	increase risk	does not increase risk	increase risk	increase risk	highly increase risk	highly increase risk	highly effective	effective	highly effective	highly effective	highly effective	highly effective	effective	not effective	effective
226	female	22	5	12	73	south	know about the disease	know about the disease	never heard of the disease	know about the disease	know about the disease	know about the disease	know about the disease	know about the disease	does not increase risk	does not increase risk	highly increase risk	increase risk	increase risk	highly increase risk	increase risk	increase risk	increase risk	highly effective	highly effective	highly effective	highly effective	highly effective	highly effective	not effective	not effective	highly effective
227	male	37	undergrad	12	73	south	know about the disease	know about the disease	never heard of the disease	know about the disease	know about the disease	know about the disease	know about the disease	know about the disease	increase risk	increase risk	highly increase risk	increase risk	highly increase risk	highly increase risk	increase risk	highly increase risk	highly increase risk	effective	highly effective	effective	highly effective	highly effective	effective	highly effective	unknown	effective
228	female	46	5	12	73	south	know about the disease	know about the disease	never heard of the disease	know about the disease	know about the disease	know about the disease	know about the disease	know about the disease	increase risk	increase risk	highly increase risk	increase risk	highly increase risk	highly increase risk	increase risk	increase risk	highly increase risk	highly effective	highly effective	highly effective	highly effective	highly effective	effective	effective	effective	effective
229	female	55	no education	12	73	south	know about the disease	know about the disease	never heard of the disease	know about the disease	know about the disease	know about the disease	know about the disease	know about the disease	increase risk	increase risk	increase risk	increase risk	highly increase risk	highly increase risk	increase risk	increase risk	highly increase risk	highly effective	highly effective	highly effective	highly effective	highly effective	effective	effective	effective	highly effective
230	female	34	5	13	73	south	know about the disease	know about the disease	never heard of the disease	know about the disease	know about the disease	know about the disease	know about the disease	know about the disease	highly increase risk	highly increase risk	highly increase risk	increase risk	highly increase risk	highly increase risk	increase risk	increase risk	highly increase risk	effective	effective	effective	effective	effective	effective	not effective	not effective	effective
231	female	38	5	13	73	south	know about the disease	know about the disease	have heard of but do not know	know about the disease	know about the disease	know about the disease	know about the disease	know about the disease	highly increase risk	highly increase risk	highly increase risk	increase risk	highly increase risk	highly increase risk	increase risk	increase risk	highly increase risk	highly effective	highly effective	highly effective	highly effective	highly effective	highly effective	highly effective	highly effective	highly effective
232	female	26	5	13	73	south	know about the disease	know about the disease	never heard of the disease	know about the disease	know about the disease	know about the disease	know about the disease	know about the disease	does not increase risk	does not increase risk	increase risk	does not increase risk	highly increase risk	highly increase risk	increase risk	highly increase risk	highly increase risk	highly effective	highly effective	highly effective	highly effective	highly effective	highly effective	highly effective	unknown	highly effective
233	female	46	grade 6	13	73	south	know about the disease	know about the disease	never heard of the disease	know about the disease	know about the disease	know about the disease	know about the disease	know about the disease	highly increase risk	highly increase risk	highly increase risk	highly increase risk	highly increase risk	highly increase risk	highly increase risk	highly increase risk	highly increase risk	highly effective	highly effective	highly effective	highly effective	highly effective	highly effective	unknown	unknown	highly effective
234	female	57	grade 6	13	73	south	know about the disease	know about the disease	never heard of the disease	know about the disease	know about the disease	know about the disease	know about the disease	know about the disease	highly increase risk	highly increase risk	highly increase risk	highly increase risk	highly increase risk	highly increase risk	highly increase risk	highly increase risk	highly increase risk	highly effective	highly effective	highly effective	highly effective	highly effective	highly effective	highly effective	highly effective	highly effective
235	male	38	undergrad	14	73	south	know about the disease	know about the disease	never heard of the disease	know about the disease	know about the disease	know about the disease	know about the disease	know about the disease	highly increase risk	highly increase risk	highly increase risk	highly increase risk	highly increase risk	highly increase risk	highly increase risk	highly increase risk	highly increase risk	highly effective	highly effective	highly effective	highly effective	highly effective	highly effective	effective	effective	effective
236	female	46	undergrad	14	73	south	know about the disease	know about the disease	never heard of the disease	know about the disease	know about the disease	know about the disease	know about the disease	know about the disease	highly increase risk	highly increase risk	highly increase risk	highly increase risk	highly increase risk	highly increase risk	increase risk	highly increase risk	highly increase risk	highly effective	highly effective	highly effective	highly effective	effective	highly effective	effective	effective	effective
237	female	57	grade 6	14	73	south	know about the disease	know about the disease	never heard of the disease	know about the disease	know about the disease	know about the disease	know about the disease	know about the disease	highly increase risk	highly increase risk	highly increase risk	highly increase risk	highly increase risk	highly increase risk	highly increase risk	highly increase risk	highly increase risk	highly effective	highly effective	highly effective	highly effective	highly effective	highly effective	effective	effective	effective
238	male	19	undergrad	14	73	south	know about the disease	know about the disease	never heard of the disease	know about the disease	know about the disease	know about the disease	know about the disease	know about the disease	highly increase risk	highly increase risk	highly increase risk	highly increase risk	highly increase risk	highly increase risk	highly increase risk	highly increase risk	highly increase risk	highly effective	highly effective	highly effective	highly effective	highly effective	highly effective	effective	effective	effective
239	male	30	grade 6	14	73	south	know about the disease	know about the disease	never heard of the disease	know about the disease	know about the disease	know about the disease	know about the disease	know about the disease	highly increase risk	highly increase risk	highly increase risk	highly increase risk	highly increase risk	highly increase risk	highly increase risk	highly increase risk	highly increase risk	effective	effective	effective	effective	highly effective	highly effective	highly effective	effective	effective
240	male	45	grade 6	15	73	south	know about the disease	know about the disease	never heard of the disease	know about the disease	know about the disease	know about the disease	know about the disease	know about the disease	increase risk	increase risk	increase risk	increase risk	increase risk	increase risk	increase risk	increase risk	increase risk	highly effective	highly effective	highly effective	highly effective	highly effective	highly effective	effective	effective	effective
241	male	36	5	15	73	south	know about the disease	know about the disease	never heard of the disease	have heard of but do not know	know about the disease	know about the disease	know about the disease	know about the disease	highly increase risk	highly increase risk	highly increase risk	highly increase risk	highly increase risk	increase risk	increase risk	increase risk	increase risk	highly effective	highly effective	highly effective	effective	effective	effective	effective	effective	effective
242	female	28	5	15	73	south	know about the disease	know about the disease	never heard of the disease	know about the disease	know about the disease	know about the disease	know about the disease	know about the disease	increase risk	increase risk	increase risk	increase risk	increase risk	increase risk	increase risk	increase risk	increase risk	highly effective	highly effective	highly effective	highly effective	highly effective	highly effective	effective	effective	highly effective
243	female	22	5	15	73	south	know about the disease	know about the disease	never heard of the disease	have heard of but do not know	know about the disease	know about the disease	know about the disease	know about the disease	increase risk	increase risk	increase risk	increase risk	increase risk	increase risk	increase risk	increase risk	increase risk	highly effective	highly effective	highly effective	highly effective	highly effective	highly effective	effective	effective	effective
244	male	70	no education	15	73	south	know about the disease	know about the disease	never heard of the disease	know about the disease	know about the disease	know about the disease	know about the disease	know about the disease	highly increase risk	highly increase risk	highly increase risk	highly increase risk	highly increase risk	highly increase risk	increase risk	highly increase risk	highly increase risk	highly effective	highly effective	highly effective	highly effective	highly effective	highly effective	effective	effective	highly effective
245	male	70	grade 6	16	73	south	know about the disease	know about the disease	never heard of the disease	know about the disease	know about the disease	know about the disease	know about the disease	know about the disease	highly increase risk	highly increase risk	highly increase risk	highly increase risk	highly increase risk	highly increase risk	highly increase risk	highly increase risk	highly increase risk	highly effective	highly effective	highly effective	highly effective	highly effective	highly effective	effective	effective	effective
246	male	19	5	16	73	south	know about the disease	know about the disease	never heard of the disease	know about the disease	know about the disease	know about the disease	know about the disease	know about the disease	highly increase risk	highly increase risk	highly increase risk	highly increase risk	highly increase risk	highly increase risk	increase risk	increase risk	highly increase risk	highly effective	highly effective	highly effective	highly effective	highly effective	effective	effective	effective	highly effective
247	male	45	grade 6	16	73	south	know about the disease	know about the disease	never heard of the disease	know about the disease	know about the disease	know about the disease	know about the disease	know about the disease	highly increase risk	highly increase risk	highly increase risk	highly increase risk	highly increase risk	highly increase risk	highly increase risk	increase risk	increase risk	highly effective	highly effective	highly effective	highly effective	highly effective	highly effective	effective	effective	effective
248	female	50	no education	16	73	south	know about the disease	know about the disease	never heard of the disease	have heard of but do not know	have heard of but do not know	know about the disease	know about the disease	know about the disease	highly increase risk	highly increase risk	highly increase risk	highly increase risk	highly increase risk	highly increase risk	highly increase risk	increase risk	increase risk	highly effective	highly effective	highly effective	highly effective	highly effective	highly effective	effective	effective	effective
249	female	56	grade 6	16	73	south	know about the disease	know about the disease	never heard of the disease	know about the disease	know about the disease	know about the disease	know about the disease	know about the disease	highly increase risk	highly increase risk	highly increase risk	highly increase risk	highly increase risk	highly increase risk	highly increase risk	increase risk	increase risk	highly effective	highly effective	highly effective	highly effective	highly effective	highly effective	highly effective	highly effective	highly effective
250	female	33	5	1	72	south	know about the disease	know about the disease	have heard of but do not know	know about the disease	know about the disease	know about the disease	know about the disease	know about the disease	increase risk	highly increase risk	highly increase risk	increase risk	highly increase risk	highly increase risk	does not increase risk	increase risk	highly increase risk	highly effective	highly effective	highly effective	highly effective	highly effective	highly effective	effective	effective	highly effective
251	female	23	undergrad	1	72	south	know about the disease	know about the disease	never heard of the disease	know about the disease	know about the disease	know about the disease	know about the disease	know about the disease	increase risk	increase risk	highly increase risk	increase risk	highly increase risk	highly increase risk	does not increase risk	highly increase risk	highly increase risk	highly effective	highly effective	highly effective	highly effective	highly effective	highly effective	effective	effective	highly effective
252	female	37	5	1	72	south	know about the disease	know about the disease	have heard of but do not know	know about the disease	know about the disease	know about the disease	know about the disease	know about the disease	increase risk	does not increase risk	highly increase risk	does not increase risk	increase risk	highly increase risk	does not increase risk	highly increase risk	highly increase risk	highly effective	highly effective	highly effective	highly effective	highly effective	highly effective	effective	not effective	highly effective
253	female	45	5	1	72	south	know about the disease	know about the disease	never heard of the disease	know about the disease	know about the disease	know about the disease	know about the disease	know about the disease	highly increase risk	highly increase risk	highly increase risk	increase risk	highly increase risk	highly increase risk	highly increase risk	highly increase risk	highly increase risk	highly effective	highly effective	highly effective	highly effective	highly effective	highly effective	effective	effective	highly effective
254	female	56	no education	1	72	south	know about the disease	know about the disease	never heard of the disease	know about the disease	know about the disease	know about the disease	know about the disease	know about the disease	increase risk	increase risk	highly increase risk	increase risk	highly increase risk	highly increase risk	increase risk	increase risk	highly increase risk	highly effective	highly effective	highly effective	highly effective	highly effective	effective	effective	effective	highly effective
255	female	23	undergrad	2	72	south	know about the disease	know about the disease	never heard of the disease	know about the disease	know about the disease	know about the disease	know about the disease	know about the disease	increase risk	increase risk	highly increase risk	increase risk	highly increase risk	highly increase risk	highly increase risk	increase risk	highly increase risk	highly effective	highly effective	highly effective	highly effective	effective	highly effective	effective	effective	highly effective
256	female	32	undergrad	2	72	south	know about the disease	know about the disease	never heard of the disease	know about the disease	know about the disease	know about the disease	know about the disease	know about the disease	increase risk	increase risk	highly increase risk	increase risk	highly increase risk	highly increase risk	highly increase risk	increase risk	highly increase risk	highly effective	highly effective	highly effective	highly effective	effective	highly effective	effective	effective	highly effective
257	female	32	undergrad	2	72	south	know about the disease	know about the disease	never heard of the disease	know about the disease	know about the disease	know about the disease	know about the disease	know about the disease	unknown	increase risk	does not increase risk	increase risk	highly increase risk	increase risk	highly increase risk	highly increase risk	highly increase risk	highly effective	highly effective	highly effective	highly effective	highly effective	unknown	unknown	not effective	effective
258	female	45	5	2	72	south	know about the disease	know about the disease	never heard of the disease	know about the disease	know about the disease	know about the disease	know about the disease	know about the disease	increase risk	increase risk	highly increase risk	increase risk	highly increase risk	highly increase risk	increase risk	increase risk	highly increase risk	highly effective	highly effective	effective	highly effective	highly effective	highly effective	effective	effective	effective
259	female	56	undergrad	2	72	south	know about the disease	know about the disease	never heard of the disease	know about the disease	know about the disease	know about the disease	know about the disease	know about the disease	increase risk	increase risk	highly increase risk	increase risk	highly increase risk	highly increase risk	increase risk	highly increase risk	highly increase risk	effective	effective	effective	highly effective	highly effective	highly effective	effective	effective	highly effective
260	female	20	5	3	72	south	know about the disease	know about the disease	never heard of the disease	know about the disease	know about the disease	know about the disease	know about the disease	know about the disease	increase risk	highly increase risk	increase risk	does not increase risk	does not increase risk	unknown	increase risk	highly increase risk	highly increase risk	highly effective	highly effective	highly effective	highly effective	highly effective	effective	not effective	effective	highly effective
261	female	27	5	3	72	south	know about the disease	know about the disease	know about the disease	know about the disease	know about the disease	know about the disease	know about the disease	know about the disease	does not increase risk	does not increase risk	highly increase risk	unknown	increase risk	highly increase risk	increase risk	increase risk	highly increase risk	highly effective	highly effective	highly effective	highly effective	highly effective	effective	effective	not effective	highly effective
262	female	36	5	3	72	south	know about the disease	know about the disease	never heard of the disease	know about the disease	know about the disease	know about the disease	know about the disease	know about the disease	increase risk	increase risk	highly increase risk	increase risk	highly increase risk	highly increase risk	increase risk	increase risk	highly increase risk	effective	effective	effective	highly effective	highly effective	highly effective	effective	effective	highly effective
263	male	50	5	3	72	south	know about the disease	know about the disease	never heard of the disease	know about the disease	know about the disease	know about the disease	know about the disease	know about the disease	increase risk	increase risk	highly increase risk	increase risk	highly increase risk	highly increase risk	increase risk	increase risk	highly increase risk	highly effective	highly effective	effective	highly effective	highly effective	highly effective	effective	effective	highly effective
264	male	66	no education	3	72	south	know about the disease	know about the disease	never heard of the disease	know about the disease	know about the disease	know about the disease	know about the disease	know about the disease	highly increase risk	highly increase risk	highly increase risk	highly increase risk	highly increase risk	highly increase risk	increase risk	highly increase risk	highly increase risk	highly effective	highly effective	highly effective	highly effective	highly effective	highly effective	highly effective	highly effective	highly effective
265	female	16	grade 6	4	72	south	know about the disease	know about the disease	never heard of the disease	know about the disease	know about the disease	know about the disease	know about the disease	know about the disease	increase risk	increase risk	highly increase risk	increase risk	highly increase risk	highly increase risk	increase risk	increase risk	highly increase risk	highly effective	highly effective	highly effective	highly effective	highly effective	highly effective	effective	effective	highly effective
266	female	31	grade 6	4	72	south	know about the disease	know about the disease	never heard of the disease	know about the disease	know about the disease	know about the disease	know about the disease	know about the disease	highly increase risk	highly increase risk	highly increase risk	increase risk	highly increase risk	highly increase risk	highly increase risk	increase risk	highly increase risk	highly effective	highly effective	effective	highly effective	highly effective	highly effective	effective	highly effective	highly effective
267	male	36	undergrad	4	72	south	know about the disease	know about the disease	never heard of the disease	know about the disease	know about the disease	know about the disease	know about the disease	know about the disease	increase risk	increase risk	highly increase risk	increase risk	highly increase risk	highly increase risk	increase risk	increase risk	highly increase risk	effective	effective	effective	highly effective	highly effective	highly effective	effective	effective	highly effective
268	female	46	undergrad	4	72	south	know about the disease	know about the disease	never heard of the disease	know about the disease	know about the disease	know about the disease	know about the disease	know about the disease	increase risk	increase risk	highly increase risk	increase risk	highly increase risk	highly increase risk	increase risk	increase risk	highly increase risk	effective	effective	effective	highly effective	highly effective	highly effective	effective	effective	highly effective
269	male	63	no education	4	72	south	know about the disease	know about the disease	never heard of the disease	know about the disease	know about the disease	know about the disease	know about the disease	know about the disease	increase risk	increase risk	highly increase risk	increase risk	highly increase risk	highly increase risk	increase risk	increase risk	highly increase risk	effective	effective	highly effective	highly effective	effective	effective	effective	effective	highly effective
270	male	17	grade 6	5	72	south	know about the disease	know about the disease	never heard of the disease	know about the disease	know about the disease	know about the disease	know about the disease	know about the disease	highly increase risk	highly increase risk	highly increase risk	increase risk	highly increase risk	highly increase risk	increase risk	increase risk	highly increase risk	highly effective	highly effective	effective	highly effective	highly effective	highly effective	effective	effective	highly effective
271	female	30	5	5	72	south	know about the disease	know about the disease	never heard of the disease	know about the disease	know about the disease	know about the disease	know about the disease	know about the disease	does not increase risk	increase risk	highly increase risk	does not increase risk	increase risk	increase risk	increase risk	increase risk	highly increase risk	highly effective	highly effective	highly effective	highly effective	highly effective	highly effective	unknown	not effective	highly effective
272	female	40	5	5	72	south	know about the disease	know about the disease	never heard of the disease	know about the disease	have heard of but do not know	know about the disease	know about the disease	have heard of but do not know	increase risk	increase risk	highly increase risk	increase risk	highly increase risk	highly increase risk	does not increase risk	increase risk	highly increase risk	highly effective	effective	highly effective	highly effective	effective	highly effective	highly effective	effective	highly effective
273	female	47	5	5	72	south	know about the disease	know about the disease	have heard of but do not know	know about the disease	know about the disease	know about the disease	know about the disease	know about the disease	increase risk	increase risk	increase risk	increase risk	highly increase risk	highly increase risk	does not increase risk	highly increase risk	highly increase risk	highly effective	highly effective	effective	highly effective	highly effective	highly effective	effective	effective	highly effective
274	female	63	no education	5	72	south	know about the disease	know about the disease	never heard of the disease	know about the disease	know about the disease	know about the disease	know about the disease	know about the disease	increase risk	increase risk	highly increase risk	increase risk	highly increase risk	highly increase risk	increase risk	increase risk	highly increase risk	effective	effective	highly effective	highly effective	highly effective	highly effective	highly effective	effective	highly effective
275	male	23	5	6	72	south	know about the disease	know about the disease	never heard of the disease	know about the disease	know about the disease	know about the disease	know about the disease	know about the disease	highly increase risk	highly increase risk	highly increase risk	increase risk	highly increase risk	highly increase risk	increase risk	increase risk	highly increase risk	highly effective	highly effective	highly effective	highly effective	highly effective	highly effective	effective	effective	highly effective
276	female	33	5	6	72	south	know about the disease	know about the disease	never heard of the disease	know about the disease	know about the disease	know about the disease	know about the disease	know about the disease	highly increase risk	highly increase risk	highly increase risk	highly increase risk	highly increase risk	highly increase risk	increase risk	increase risk	highly increase risk	highly effective	highly effective	highly effective	highly effective	highly effective	highly effective	effective	effective	highly effective
277	male	36	undergrad	6	72	south	know about the disease	know about the disease	never heard of the disease	know about the disease	know about the disease	know about the disease	know about the disease	know about the disease	highly increase risk	highly increase risk	highly increase risk	highly increase risk	highly increase risk	highly increase risk	increase risk	increase risk	highly increase risk	highly effective	highly effective	highly effective	highly effective	highly effective	highly effective	effective	effective	highly effective
278	male	60	no education	6	72	south	know about the disease	know about the disease	never heard of the disease	know about the disease	know about the disease	know about the disease	know about the disease	know about the disease	highly increase risk	highly increase risk	highly increase risk	highly increase risk	highly increase risk	highly increase risk	highly increase risk	highly increase risk	highly increase risk	highly effective	highly effective	highly effective	highly effective	highly effective	highly effective	highly effective	highly effective	highly effective
279	male	72	no education	6	72	south	know about the disease	know about the disease	never heard of the disease	know about the disease	know about the disease	know about the disease	know about the disease	know about the disease	increase risk	increase risk	highly increase risk	increase risk	highly increase risk	highly increase risk	increase risk	increase risk	highly increase risk	highly effective	highly effective	highly effective	highly effective	highly effective	highly effective	highly effective	effective	highly effective
280	male	19	5	7	72	south	know about the disease	know about the disease	never heard of the disease	know about the disease	know about the disease	know about the disease	know about the disease	know about the disease	increase risk	increase risk	highly increase risk	highly increase risk	highly increase risk	highly increase risk	increase risk	highly increase risk	highly increase risk	highly effective	highly effective	highly effective	highly effective	highly effective	highly effective	highly effective	not effective	highly effective
281	female	28	5	7	72	south	know about the disease	know about the disease	never heard of the disease	know about the disease	know about the disease	know about the disease	know about the disease	know about the disease	increase risk	does not increase risk	highly increase risk	increase risk	highly increase risk	highly increase risk	increase risk	highly increase risk	highly increase risk	highly effective	highly effective	highly effective	highly effective	highly effective	highly effective	not effective	not effective	highly effective
282	female	39	5	7	72	south	know about the disease	know about the disease	never heard of the disease	know about the disease	know about the disease	know about the disease	know about the disease	know about the disease	increase risk	increase risk	increase risk	highly increase risk	highly increase risk	highly increase risk	highly increase risk	highly increase risk	highly increase risk	highly effective	effective	highly effective	highly effective	highly effective	effective	effective	not effective	highly effective
283	male	46	5	7	72	south	know about the disease	know about the disease	have heard of but do not know	know about the disease	know about the disease	know about the disease	know about the disease	know about the disease	increase risk	increase risk	highly increase risk	highly increase risk	highly increase risk	highly increase risk	highly increase risk	highly increase risk	highly increase risk	highly effective	highly effective	highly effective	highly effective	highly effective	highly effective	not effective	not effective	highly effective
284	female	50	5	7	72	south	know about the disease	know about the disease	have heard of but do not know	know about the disease	know about the disease	know about the disease	know about the disease	know about the disease	highly increase risk	highly increase risk	highly increase risk	highly increase risk	highly increase risk	highly increase risk	highly increase risk	highly increase risk	highly increase risk	highly effective	highly effective	highly effective	highly effective	highly effective	highly effective	effective	effective	highly effective
285	male	18	undergrad	1	64	south	know about the disease	know about the disease	never heard of the disease	know about the disease	know about the disease	know about the disease	know about the disease	know about the disease	highly increase risk	highly increase risk	highly increase risk	increase risk	highly increase risk	highly increase risk	highly increase risk	highly increase risk	highly increase risk	highly effective	highly effective	highly effective	highly effective	highly effective	highly effective	effective	not effective	highly effective
286	male	34	5	1	64	south	know about the disease	know about the disease	have heard of but do not know	know about the disease	know about the disease	know about the disease	know about the disease	know about the disease	highly increase risk	highly increase risk	highly increase risk	highly increase risk	highly increase risk	highly increase risk	highly increase risk	highly increase risk	highly increase risk	highly effective	highly effective	highly effective	highly effective	highly effective	highly effective	effective	unknown	highly effective
287	female	42	5	1	64	south	know about the disease	know about the disease	have heard of but do not know	know about the disease	know about the disease	know about the disease	know about the disease	know about the disease	increase risk	increase risk	highly increase risk	increase risk	highly increase risk	highly increase risk	increase risk	increase risk	highly increase risk	highly effective	highly effective	highly effective	highly effective	highly effective	highly effective	not effective	not effective	highly effective
288	female	46	5	1	64	south	know about the disease	know about the disease	never heard of the disease	know about the disease	know about the disease	know about the disease	know about the disease	know about the disease	increase risk	increase risk	highly increase risk	increase risk	highly increase risk	highly increase risk	increase risk	increase risk	highly increase risk	highly effective	highly effective	highly effective	highly effective	highly effective	highly effective	not effective	not effective	effective
289	male	60	no education	1	64	south	know about the disease	know about the disease	have heard of but do not know	know about the disease	know about the disease	know about the disease	know about the disease	know about the disease	increase risk	increase risk	highly increase risk	highly increase risk	highly increase risk	highly increase risk	highly increase risk	highly increase risk	highly increase risk	highly effective	highly effective	highly effective	highly effective	highly effective	highly effective	not effective	not effective	highly effective
290	female	25	5	2	64	south	know about the disease	know about the disease	have heard of but do not know	know about the disease	know about the disease	know about the disease	know about the disease	know about the disease	increase risk	does not increase risk	highly increase risk	increase risk	highly increase risk	highly increase risk	increase risk	highly increase risk	highly increase risk	highly effective	highly effective	highly effective	highly effective	highly effective	highly effective	highly effective	not effective	highly effective
291	female	30	5	2	64	south	know about the disease	know about the disease	never heard of the disease	know about the disease	know about the disease	know about the disease	know about the disease	know about the disease	increase risk	increase risk	highly increase risk	highly increase risk	highly increase risk	highly increase risk	increase risk	increase risk	highly increase risk	highly effective	highly effective	highly effective	highly effective	highly effective	highly effective	effective	effective	highly effective
292	female	37	5	2	64	south	know about the disease	know about the disease	have heard of but do not know	know about the disease	know about the disease	know about the disease	know about the disease	know about the disease	increase risk	does not increase risk	highly increase risk	increase risk	highly increase risk	highly increase risk	increase risk	highly increase risk	highly increase risk	highly effective	highly effective	highly effective	highly effective	highly effective	highly effective	highly effective	unknown	highly effective
293	male	51	grade 6	2	64	south	know about the disease	know about the disease	have heard of but do not know	know about the disease	know about the disease	know about the disease	know about the disease	know about the disease	does not increase risk	does not increase risk	highly increase risk	increase risk	highly increase risk	highly increase risk	increase risk	does not increase risk	highly increase risk	highly effective	highly effective	highly effective	highly effective	effective	highly effective	not effective	not effective	not effective
294	female	59	no education	2	64	south	know about the disease	know about the disease	have heard of but do not know	know about the disease	know about the disease	know about the disease	know about the disease	know about the disease	increase risk	increase risk	highly increase risk	increase risk	highly increase risk	highly increase risk	increase risk	increase risk	increase risk	effective	effective	effective	highly effective	effective	highly effective	not effective	not effective	not effective
295	female	17	grade 6	3	64	south	know about the disease	know about the disease	never heard of the disease	know about the disease	have heard of but do not know	know about the disease	know about the disease	know about the disease	does not increase risk	increase risk	does not increase risk	highly increase risk	highly increase risk	increase risk	increase risk	highly increase risk	highly increase risk	highly effective	highly effective	highly effective	highly effective	highly effective	highly effective	highly effective	unknown	highly effective
296	female	33	5	3	64	south	know about the disease	know about the disease	never heard of the disease	know about the disease	have heard of but do not know	know about the disease	know about the disease	know about the disease	increase risk	highly increase risk	highly increase risk	increase risk	highly increase risk	highly increase risk	increase risk	highly increase risk	highly increase risk	highly effective	highly effective	highly effective	highly effective	highly effective	highly effective	highly effective	unknown	highly effective
297	female	38	5	3	64	south	know about the disease	know about the disease	never heard of the disease	know about the disease	know about the disease	know about the disease	know about the disease	know about the disease	highly increase risk	highly increase risk	highly increase risk	highly increase risk	highly increase risk	highly increase risk	highly increase risk	highly increase risk	highly increase risk	unknown	unknown	unknown	unknown	unknown	unknown	unknown	unknown	unknown
298	female	53	no education	3	64	south	know about the disease	know about the disease	never heard of the disease	know about the disease	know about the disease	know about the disease	know about the disease	know about the disease	increase risk	increase risk	highly increase risk	increase risk	highly increase risk	highly increase risk	increase risk	highly increase risk	highly increase risk	highly effective	highly effective	highly effective	highly effective	highly effective	highly effective	highly effective	unknown	highly effective
299	male	63	no education	3	64	south	know about the disease	know about the disease	never heard of the disease	know about the disease	know about the disease	know about the disease	know about the disease	know about the disease	highly increase risk	highly increase risk	highly increase risk	highly increase risk	highly increase risk	highly increase risk	highly increase risk	highly increase risk	highly increase risk	highly effective	highly effective	highly effective	highly effective	highly effective	highly effective	highly effective	unknown	highly effective
300	female	20	undergrad	4	64	south	know about the disease	know about the disease	never heard of the disease	know about the disease	know about the disease	know about the disease	know about the disease	know about the disease	highly increase risk	highly increase risk	highly increase risk	highly increase risk	highly increase risk	highly increase risk	increase risk	highly increase risk	highly increase risk	highly effective	highly effective	highly effective	highly effective	highly effective	highly effective	highly effective	not effective	highly effective
301	male	32	undergrad	4	64	south	know about the disease	know about the disease	have heard of but do not know	know about the disease	know about the disease	know about the disease	know about the disease	know about the disease	highly increase risk	highly increase risk	highly increase risk	highly increase risk	highly increase risk	highly increase risk	highly increase risk	highly increase risk	highly increase risk	highly effective	highly effective	highly effective	highly effective	highly effective	highly effective	highly effective	not effective	highly effective
302	female	42	no education	4	64	south	know about the disease	know about the disease	never heard of the disease	know about the disease	know about the disease	know about the disease	know about the disease	know about the disease	highly increase risk	highly increase risk	highly increase risk	highly increase risk	highly increase risk	highly increase risk	highly increase risk	highly increase risk	highly increase risk	highly effective	highly effective	highly effective	highly effective	highly effective	highly effective	highly effective	not effective	highly effective
303	male	55	no education	4	64	south	know about the disease	know about the disease	never heard of the disease	know about the disease	know about the disease	know about the disease	know about the disease	know about the disease	highly increase risk	highly increase risk	highly increase risk	highly increase risk	highly increase risk	highly increase risk	highly increase risk	highly increase risk	highly increase risk	highly effective	highly effective	highly effective	highly effective	highly effective	highly effective	highly effective	not effective	highly effective
304	female	71	no education	4	64	south	know about the disease	know about the disease	never heard of the disease	know about the disease	know about the disease	know about the disease	know about the disease	know about the disease	highly increase risk	highly increase risk	highly increase risk	highly increase risk	highly increase risk	highly increase risk	highly increase risk	highly increase risk	highly increase risk	highly effective	highly effective	highly effective	highly effective	highly effective	highly effective	highly effective	unknown	highly effective
305	male	15	grade 6	5	64	south	know about the disease	know about the disease	never heard of the disease	know about the disease	know about the disease	know about the disease	know about the disease	know about the disease	highly increase risk	highly increase risk	highly increase risk	increase risk	highly increase risk	highly increase risk	highly increase risk	highly increase risk	highly increase risk	highly effective	highly effective	highly effective	highly effective	highly effective	effective	effective	not effective	highly effective
306	female	32	5	5	64	south	know about the disease	know about the disease	have heard of but do not know	know about the disease	know about the disease	know about the disease	know about the disease	know about the disease	highly increase risk	highly increase risk	highly increase risk	highly increase risk	highly increase risk	highly increase risk	highly increase risk	highly increase risk	highly increase risk	highly effective	highly effective	highly effective	highly effective	highly effective	highly effective	effective	not effective	highly effective
307	male	44	5	5	64	south	know about the disease	know about the disease	have heard of but do not know	know about the disease	know about the disease	know about the disease	know about the disease	know about the disease	highly increase risk	highly increase risk	highly increase risk	highly increase risk	highly increase risk	highly increase risk	increase risk	highly increase risk	highly increase risk	highly effective	highly effective	highly effective	highly effective	highly effective	highly effective	effective	unknown	highly effective
308	female	50	undergrad	5	64	south	know about the disease	know about the disease	never heard of the disease	know about the disease	know about the disease	know about the disease	know about the disease	know about the disease	highly increase risk	highly increase risk	highly increase risk	highly increase risk	highly increase risk	highly increase risk	highly increase risk	highly increase risk	highly increase risk	highly effective	highly effective	highly effective	highly effective	highly effective	highly effective	effective	not effective	effective
309	male	63	grade 6	5	64	south	know about the disease	know about the disease	never heard of the disease	know about the disease	know about the disease	know about the disease	know about the disease	know about the disease	increase risk	increase risk	highly increase risk	increase risk	highly increase risk	highly increase risk	highly increase risk	highly increase risk	highly increase risk	highly effective	highly effective	highly effective	highly effective	highly effective	highly effective	effective	effective	highly effective
310	female	17	undergrad	1	71	south	know about the disease	know about the disease	never heard of the disease	know about the disease	know about the disease	know about the disease	know about the disease	know about the disease	increase risk	increase risk	increase risk	does not increase risk	does not increase risk	unknown	increase risk	increase risk	highly increase risk	highly effective	highly effective	highly effective	highly effective	highly effective	highly effective	not effective	not effective	highly effective
311	male	32	5	1	71	south	know about the disease	know about the disease	never heard of the disease	know about the disease	know about the disease	know about the disease	know about the disease	know about the disease	highly increase risk	highly increase risk	increase risk	increase risk	highly increase risk	highly increase risk	does not increase risk	increase risk	highly increase risk	highly effective	highly effective	highly effective	highly effective	highly effective	highly effective	effective	not effective	highly effective
312	male	41	grade 6	1	71	south	know about the disease	know about the disease	have heard of but do not know	know about the disease	know about the disease	know about the disease	know about the disease	know about the disease	highly increase risk	increase risk	highly increase risk	does not increase risk	increase risk	increase risk	does not increase risk	increase risk	highly increase risk	highly effective	highly effective	highly effective	highly effective	highly effective	highly effective	effective	not effective	highly effective
313	female	51	no education	1	71	south	know about the disease	know about the disease	never heard of the disease	know about the disease	know about the disease	know about the disease	know about the disease	know about the disease	does not increase risk	increase risk	highly increase risk	highly increase risk	highly increase risk	highly increase risk	highly increase risk	highly increase risk	highly increase risk	highly effective	highly effective	highly effective	highly effective	highly effective	highly effective	effective	not effective	highly effective
314	female	59	no education	1	71	south	know about the disease	know about the disease	never heard of the disease	know about the disease	know about the disease	know about the disease	know about the disease	know about the disease	increase risk	increase risk	does not increase risk	does not increase risk	does not increase risk	does not increase risk	does not increase risk	increase risk	increase risk	effective	effective	effective	effective	effective	effective	effective	not effective	effective
315	male	39	grade 6	2	71	south	know about the disease	know about the disease	know about the disease	know about the disease	know about the disease	know about the disease	know about the disease	know about the disease	highly increase risk	highly increase risk	highly increase risk	highly increase risk	highly increase risk	highly increase risk	highly increase risk	highly increase risk	highly increase risk	highly effective	highly effective	highly effective	highly effective	highly effective	effective	effective	not effective	highly effective
316	male	25	undergrad	2	71	south	know about the disease	know about the disease	have heard of but do not know	know about the disease	know about the disease	know about the disease	know about the disease	have heard of but do not know	does not increase risk	does not increase risk	does not increase risk	does not increase risk	increase risk	unknown	does not increase risk	increase risk	highly increase risk	highly effective	highly effective	highly effective	highly effective	highly effective	highly effective	highly effective	not effective	effective
317	female	34	grade 6	2	71	south	know about the disease	know about the disease	have heard of but do not know	know about the disease	know about the disease	know about the disease	know about the disease	know about the disease	increase risk	increase risk	highly increase risk	increase risk	highly increase risk	highly increase risk	increase risk	highly increase risk	highly increase risk	highly effective	highly effective	highly effective	highly effective	highly effective	effective	effective	not effective	highly effective
318	female	60	5	2	71	south	know about the disease	know about the disease	never heard of the disease	know about the disease	know about the disease	know about the disease	know about the disease	know about the disease	highly increase risk	highly increase risk	unknown	unknown	unknown	unknown	unknown	highly increase risk	highly increase risk	highly effective	highly effective	highly effective	highly effective	highly effective	highly effective	highly effective	not effective	highly effective
319	male	48	undergrad	2	71	south	know about the disease	know about the disease	never heard of the disease	know about the disease	know about the disease	know about the disease	know about the disease	know about the disease	highly increase risk	highly increase risk	highly increase risk	highly increase risk	highly increase risk	highly increase risk	highly increase risk	highly increase risk	highly increase risk	highly effective	highly effective	highly effective	highly effective	highly effective	highly effective	highly effective	not effective	highly effective
320	female	32	5	3	71	south	know about the disease	know about the disease	never heard of the disease	know about the disease	know about the disease	know about the disease	know about the disease	know about the disease	increase risk	increase risk	highly increase risk	highly increase risk	highly increase risk	increase risk	increase risk	highly increase risk	highly increase risk	effective	effective	effective	not effective	not effective	not effective	effective	highly effective	not effective
321	female	25	grade 6	3	71	south	know about the disease	know about the disease	have heard of but do not know	know about the disease	know about the disease	know about the disease	know about the disease	know about the disease	does not increase risk	does not increase risk	highly increase risk	increase risk	highly increase risk	highly increase risk	increase risk	increase risk	highly increase risk	highly effective	highly effective	highly effective	highly effective	highly effective	highly effective	effective	effective	highly effective
322	male	40	5	3	71	south	know about the disease	know about the disease	have heard of but do not know	have heard of but do not know	know about the disease	know about the disease	know about the disease	have heard of but do not know	increase risk	highly increase risk	highly increase risk	does not increase risk	does not increase risk	increase risk	increase risk	highly increase risk	increase risk	highly effective	highly effective	highly effective	effective	effective	highly effective	effective	not effective	highly effective
323	male	47	5	3	71	south	know about the disease	know about the disease	never heard of the disease	know about the disease	know about the disease	know about the disease	know about the disease	know about the disease	highly increase risk	highly increase risk	highly increase risk	highly increase risk	highly increase risk	highly increase risk	highly increase risk	highly increase risk	highly increase risk	highly effective	highly effective	highly effective	highly effective	highly effective	highly effective	highly effective	not effective	highly effective
324	female	58	5	3	71	south	know about the disease	know about the disease	never heard of the disease	know about the disease	know about the disease	know about the disease	know about the disease	know about the disease	highly increase risk	highly increase risk	does not increase risk	does not increase risk	does not increase risk	does not increase risk	does not increase risk	highly increase risk	highly increase risk	highly effective	highly effective	highly effective	highly effective	highly effective	highly effective	highly effective	not effective	effective
325	female	16	grade 6	4	71	south	know about the disease	know about the disease	never heard of the disease	have heard of but do not know	know about the disease	know about the disease	know about the disease	know about the disease	does not increase risk	does not increase risk	highly increase risk	increase risk	highly increase risk	highly increase risk	increase risk	highly increase risk	highly increase risk	highly effective	highly effective	highly effective	highly effective	highly effective	highly effective	effective	not effective	highly effective
326	female	40	grade 6	4	71	south	know about the disease	never heard of the disease	have heard of but do not know	never heard of the disease	never heard of the disease	know about the disease	never heard of the disease	know about the disease	increase risk	highly increase risk	unknown	increase risk	highly increase risk	does not increase risk	does not increase risk	unknown	highly increase risk	highly effective	highly effective	effective	highly effective	effective	highly effective	effective	unknown	highly effective
327	female	35	undergrad	4	71	south	know about the disease	know about the disease	have heard of but do not know	know about the disease	know about the disease	know about the disease	know about the disease	know about the disease	increase risk	unknown	does not increase risk	increase risk	highly increase risk	highly increase risk	highly increase risk	highly increase risk	highly increase risk	highly effective	highly effective	highly effective	highly effective	highly effective	unknown	effective	not effective	highly effective
328	male	65	5	4	71	south	know about the disease	know about the disease	never heard of the disease	know about the disease	know about the disease	know about the disease	know about the disease	know about the disease	highly increase risk	highly increase risk	unknown	unknown	unknown	unknown	unknown	highly increase risk	highly increase risk	highly effective	highly effective	highly effective	highly effective	highly effective	highly effective	highly effective	not effective	not effective
329	female	47	grade 6	4	71	south	know about the disease	know about the disease	never heard of the disease	know about the disease	know about the disease	know about the disease	know about the disease	know about the disease	increase risk	increase risk	does not increase risk	does not increase risk	does not increase risk	does not increase risk	does not increase risk	increase risk	increase risk	effective	effective	effective	effective	effective	effective	effective	not effective	effective
330	female	19	5	5	71	south	know about the disease	know about the disease	never heard of the disease	know about the disease	know about the disease	know about the disease	know about the disease	know about the disease	highly increase risk	highly increase risk	does not increase risk	unknown	unknown	unknown	unknown	highly increase risk	highly increase risk	highly effective	highly effective	highly effective	highly effective	highly effective	highly effective	highly effective	not effective	not effective
331	male	29	5	5	71	south	know about the disease	know about the disease	never heard of the disease	know about the disease	know about the disease	know about the disease	know about the disease	know about the disease	highly increase risk	highly increase risk	does not increase risk	does not increase risk	does not increase risk	does not increase risk	does not increase risk	highly increase risk	does not increase risk	highly effective	highly effective	highly effective	highly effective	highly effective	highly effective	highly effective	not effective	not effective
332	female	36	5	5	71	south	know about the disease	know about the disease	never heard of the disease	know about the disease	know about the disease	know about the disease	know about the disease	know about the disease	highly increase risk	increase risk	does not increase risk	unknown	unknown	unknown	unknown	highly increase risk	highly increase risk	highly effective	highly effective	highly effective	highly effective	highly effective	highly effective	highly effective	not effective	not effective
333	male	48	5	5	71	south	know about the disease	know about the disease	never heard of the disease	know about the disease	know about the disease	know about the disease	know about the disease	know about the disease	highly increase risk	increase risk	unknown	unknown	unknown	unknown	unknown	highly increase risk	highly increase risk	highly effective	highly effective	highly effective	highly effective	highly effective	highly effective	highly effective	not effective	not effective
334	male	60	no education	5	71	south	know about the disease	know about the disease	never heard of the disease	know about the disease	know about the disease	know about the disease	know about the disease	know about the disease	highly increase risk	highly increase risk	unknown	unknown	unknown	unknown	unknown	highly increase risk	highly increase risk	highly effective	highly effective	highly effective	highly effective	highly effective	highly effective	highly effective	not effective	highly effective
335	female	22	5	6	71	south	know about the disease	know about the disease	never heard of the disease	know about the disease	know about the disease	know about the disease	know about the disease	know about the disease	highly increase risk	highly increase risk	unknown	unknown	unknown	unknown	unknown	highly increase risk	highly increase risk	highly effective	highly effective	highly effective	highly effective	highly effective	highly effective	highly effective	not effective	not effective
336	male	29	5	6	71	south	know about the disease	know about the disease	never heard of the disease	know about the disease	know about the disease	know about the disease	know about the disease	know about the disease	increase risk	increase risk	does not increase risk	does not increase risk	does not increase risk	unknown	unknown	increase risk	highly increase risk	highly effective	highly effective	highly effective	highly effective	highly effective	highly effective	highly effective	unknown	not effective
337	female	40		6	71	south	know about the disease	know about the disease	never heard of the disease	know about the disease	know about the disease	know about the disease	know about the disease	know about the disease	highly increase risk	highly increase risk	highly increase risk	highly increase risk	highly increase risk	highly increase risk	highly increase risk	highly increase risk	highly increase risk	highly effective	highly effective	highly effective	highly effective	highly effective	highly effective	highly effective	not effective	highly effective
338	male	53	no education	6	71	south	know about the disease	know about the disease	never heard of the disease	know about the disease	never heard of the disease	know about the disease	know about the disease	know about the disease	highly increase risk	highly increase risk	does not increase risk	unknown	unknown	unknown	unknown	increase risk	highly increase risk	highly effective	highly effective	highly effective	highly effective	effective	highly effective	highly effective	not effective	not effective
339	female	65	no education	6	71	south	know about the disease	know about the disease	never heard of the disease	know about the disease	know about the disease	know about the disease	know about the disease	know about the disease	increase risk	increase risk	does not increase risk	does not increase risk	unknown	does not increase risk	unknown	increase risk	increase risk	highly effective	highly effective	highly effective	highly effective	effective	highly effective	effective	not effective	not effective
340	female	24	5	7	71	south	know about the disease	know about the disease	never heard of the disease	know about the disease	know about the disease	know about the disease	know about the disease	know about the disease	highly increase risk	highly increase risk	highly increase risk	unknown	does not increase risk	unknown	unknown	highly increase risk	highly increase risk	highly effective	highly effective	highly effective	highly effective	highly effective	highly effective	highly effective	not effective	not effective
341	male	34	5	7	71	south	know about the disease	know about the disease	never heard of the disease	know about the disease	know about the disease	know about the disease	know about the disease	know about the disease	increase risk	increase risk	unknown	unknown	unknown	does not increase risk	unknown	increase risk	increase risk	effective	effective	effective	effective	effective	effective	effective	not effective	not effective
342	male	40	no education	7	71	south	know about the disease	know about the disease	never heard of the disease	know about the disease	know about the disease	know about the disease	know about the disease	know about the disease	increase risk	does not increase risk	unknown	unknown	unknown	unknown	unknown	increase risk	increase risk	effective	effective	effective	effective	effective	effective	effective	unknown	not effective
343	female	54	no education	7	71	south	know about the disease	know about the disease	never heard of the disease	know about the disease	know about the disease	know about the disease	know about the disease	know about the disease	increase risk	increase risk	does not increase risk	unknown	unknown	unknown	unknown	increase risk	increase risk	highly effective	highly effective	highly effective	highly effective	highly effective	highly effective	highly effective	not effective	not effective
344	male	63	no education	7	71	south	know about the disease	know about the disease	never heard of the disease	know about the disease	know about the disease	know about the disease	know about the disease	know about the disease	highly increase risk	highly increase risk	increase risk	unknown	unknown	unknown	unknown	highly increase risk	highly increase risk	highly effective	highly effective	highly effective	highly effective	highly effective	highly effective	highly effective	not effective	effective
345	female	20	undergrad	8	71	south	know about the disease	know about the disease	have heard of but do not know	know about the disease	know about the disease	know about the disease	know about the disease	know about the disease	increase risk	increase risk	increase risk	increase risk	increase risk	increase risk	does not increase risk	increase risk	highly increase risk	highly effective	highly effective	highly effective	highly effective	highly effective	highly effective	effective	not effective	highly effective
346	male	34	undergrad	8	71	south	know about the disease	know about the disease	never heard of the disease	know about the disease	know about the disease	know about the disease	know about the disease	know about the disease	increase risk	increase risk	highly increase risk	highly increase risk	highly increase risk	increase risk	increase risk	highly increase risk	highly increase risk	highly effective	highly effective	highly effective	highly effective	highly effective	highly effective	effective	not effective	highly effective
347	male	40	5	8	71	south	know about the disease	know about the disease	never heard of the disease	know about the disease	know about the disease	know about the disease	know about the disease	know about the disease	increase risk	increase risk	highly increase risk	highly increase risk	highly increase risk	increase risk	increase risk	highly increase risk	highly increase risk	highly effective	highly effective	highly effective	highly effective	highly effective	highly effective	effective	not effective	highly effective
348	male	51	grade 6	8	71	south	know about the disease	know about the disease	never heard of the disease	know about the disease	know about the disease	know about the disease	know about the disease	know about the disease	does not increase risk	does not increase risk	increase risk	increase risk	increase risk	increase risk	increase risk	highly increase risk	highly increase risk	highly effective	highly effective	highly effective	highly effective	highly effective	highly effective	effective	highly effective	highly effective
349	male	57	no education	8	71	south	know about the disease	know about the disease	never heard of the disease	know about the disease	have heard of but do not know	know about the disease	know about the disease	know about the disease	does not increase risk	does not increase risk	increase risk	increase risk	increase risk	increase risk	increase risk	highly increase risk	highly increase risk	highly effective	highly effective	highly effective	highly effective	highly effective	highly effective	effective	not effective	highly effective
350	male	33	5	9	71	south	know about the disease	know about the disease	never heard of the disease	know about the disease	know about the disease	know about the disease	know about the disease	know about the disease	highly increase risk	highly increase risk	unknown	unknown	does not increase risk	unknown	unknown	highly increase risk	highly increase risk	highly effective	highly effective	highly effective	highly effective	highly effective	highly effective	highly effective	not effective	not effective
351	male	63	grade 6	9	71	south	know about the disease	know about the disease	never heard of the disease	know about the disease	know about the disease	know about the disease	know about the disease	know about the disease	increase risk	increase risk	does not increase risk	does not increase risk	does not increase risk	does not increase risk	does not increase risk	increase risk	increase risk	effective	effective	effective	effective	effective	effective	effective	not effective	not effective
352	male	22	5	9	71	south	know about the disease	know about the disease	never heard of the disease	know about the disease	know about the disease	know about the disease	know about the disease	know about the disease	highly increase risk	highly increase risk	highly increase risk	highly increase risk	highly increase risk	highly increase risk	increase risk	increase risk	highly increase risk	effective	effective	highly effective	highly effective	highly effective	highly effective	highly effective	not effective	highly effective
353	female	39	5	9	71	south	know about the disease	know about the disease	never heard of the disease	know about the disease	know about the disease	know about the disease	know about the disease	know about the disease	increase risk	increase risk	highly increase risk	increase risk	increase risk	increase risk	increase risk	increase risk	highly increase risk	highly effective	effective	effective	highly effective	effective	highly effective	highly effective	highly effective	highly effective
354	male	50	grade 6	9	71	south	know about the disease	know about the disease	never heard of the disease	know about the disease	know about the disease	know about the disease	know about the disease	know about the disease	increase risk	increase risk	does not increase risk	unknown	does not increase risk	does not increase risk	does not increase risk	increase risk	increase risk	effective	effective	effective	effective	effective	effective	effective	not effective	not effective
355	female	17		10	71	south	know about the disease	know about the disease	have heard of but do not know	have heard of but do not know	know about the disease	know about the disease	know about the disease	know about the disease	increase risk	increase risk	highly increase risk	highly increase risk	highly increase risk	highly increase risk	increase risk	highly increase risk	highly increase risk	highly effective	highly effective	highly effective	highly effective	highly effective	effective	highly effective	not effective	highly effective
356	female	35	undergrad	10	71	south	know about the disease	know about the disease	never heard of the disease	know about the disease	know about the disease	know about the disease	know about the disease	know about the disease	unknown	unknown	unknown	unknown	unknown	unknown	unknown	unknown	unknown	unknown	unknown	unknown	unknown	unknown	unknown	unknown	unknown	unknown
357	female	42	5	10	71	south	know about the disease	know about the disease	never heard of the disease	know about the disease	know about the disease	know about the disease	know about the disease	know about the disease	increase risk	increase risk	increase risk	highly increase risk	highly increase risk	highly increase risk	highly increase risk	highly increase risk	highly increase risk	highly effective	effective	highly effective	highly effective	highly effective	effective	highly effective	not effective	highly effective
358	male	55	grade 6	10	71	south	know about the disease	know about the disease	never heard of the disease	know about the disease	know about the disease	know about the disease	know about the disease	know about the disease	increase risk	increase risk	does not increase risk	highly increase risk	highly increase risk	highly increase risk	increase risk	increase risk	highly increase risk	highly effective	highly effective	highly effective	highly effective	highly effective	highly effective	effective	not effective	highly effective
359	female	65	no education	10	71	south	know about the disease	know about the disease	never heard of the disease	know about the disease	have heard of but do not know	know about the disease	know about the disease	know about the disease	increase risk	increase risk	increase risk	unknown	unknown	unknown	unknown	increase risk	increase risk	effective	effective	effective	effective	effective	effective	effective	not effective	not effective
360	female	33	5	11	71	south	know about the disease	know about the disease	never heard of the disease	know about the disease	know about the disease	know about the disease	know about the disease	know about the disease	increase risk	increase risk	unknown	increase risk	increase risk	increase risk	unknown	increase risk	highly increase risk	highly effective	highly effective	highly effective	highly effective	highly effective	unknown	unknown	unknown	highly effective
361	female	39	5	11	71	south	know about the disease	know about the disease	never heard of the disease	know about the disease	know about the disease	know about the disease	know about the disease	know about the disease	increase risk	increase risk	highly increase risk	increase risk	increase risk	increase risk	unknown	does not increase risk	highly increase risk	highly effective	highly effective	highly effective	highly effective	highly effective	unknown	highly effective	not effective	highly effective
362	female	53	undergrad	11	71	south	know about the disease	know about the disease	never heard of the disease	know about the disease	know about the disease	know about the disease	know about the disease	know about the disease	highly increase risk	does not increase risk	highly increase risk	highly increase risk	highly increase risk	highly increase risk	increase risk	highly increase risk	highly increase risk	highly effective	highly effective	highly effective	highly effective	highly effective	highly effective	not effective	not effective	effective
363	female	55	no education	11	71	south	know about the disease	know about the disease	never heard of the disease	know about the disease	know about the disease	know about the disease	know about the disease	know about the disease	highly increase risk	highly increase risk	increase risk	highly increase risk	highly increase risk	highly increase risk	increase risk	highly increase risk	highly increase risk	highly effective	highly effective	highly effective	highly effective	highly effective	highly effective	effective	effective	highly effective
364	male	24	5	11	71	south	know about the disease	know about the disease	never heard of the disease	know about the disease	know about the disease	know about the disease	know about the disease	know about the disease	highly increase risk	increase risk	unknown	unknown	unknown	unknown	unknown	highly increase risk	highly increase risk	highly effective	highly effective	highly effective	highly effective	highly effective	highly effective	highly effective	not effective	not effective
365	female	18	5	1	68	south	know about the disease	know about the disease	have heard of but do not know	know about the disease	know about the disease	know about the disease	know about the disease	know about the disease	increase risk	increase risk	highly increase risk	highly increase risk	highly increase risk	highly increase risk	increase risk	highly increase risk	highly increase risk	highly effective	highly effective	highly effective	highly effective	highly effective	highly effective	effective	effective	highly effective
366	female	55	5	1	68	south	know about the disease	know about the disease	never heard of the disease	know about the disease	know about the disease	know about the disease	know about the disease	know about the disease	increase risk	increase risk	highly increase risk	highly increase risk	highly increase risk	highly increase risk	increase risk	highly increase risk	highly increase risk	highly effective	highly effective	highly effective	highly effective	highly effective	highly effective	effective	effective	highly effective
367	female	36	5	1	68	south	know about the disease	know about the disease	never heard of the disease	know about the disease	know about the disease	know about the disease	know about the disease	know about the disease	increase risk	highly increase risk	highly increase risk	highly increase risk	highly increase risk	highly increase risk	highly increase risk	highly increase risk	highly increase risk	highly effective	highly effective	highly effective	highly effective	highly effective	highly effective	not effective	not effective	highly effective
368	female	30	5	1	68	south	know about the disease	know about the disease	have heard of but do not know	know about the disease	know about the disease	know about the disease	know about the disease	know about the disease	increase risk	increase risk	highly increase risk	highly increase risk	highly increase risk	highly increase risk	increase risk	highly increase risk	highly increase risk	highly effective	highly effective	highly effective	highly effective	highly effective	highly effective	not effective	not effective	highly effective
369	female	60	no education	1	68	south	know about the disease	know about the disease	have heard of but do not know	know about the disease	know about the disease	know about the disease	know about the disease	know about the disease	increase risk	increase risk	highly increase risk	highly increase risk	highly increase risk	highly increase risk	increase risk	increase risk	highly increase risk	highly effective	highly effective	highly effective	highly effective	highly effective	highly effective	effective	effective	highly effective
370	female	24	5	2	68	south	know about the disease	know about the disease	have heard of but do not know	know about the disease	know about the disease	know about the disease	know about the disease	know about the disease	increase risk	does not increase risk	highly increase risk	increase risk	highly increase risk	highly increase risk	increase risk	highly increase risk	highly increase risk	highly effective	highly effective	highly effective	highly effective	highly effective	highly effective	highly effective	not effective	highly effective
371	female	30	5	2	68	south	know about the disease	know about the disease	never heard of the disease	know about the disease	know about the disease	know about the disease	know about the disease	know about the disease	increase risk	increase risk	highly increase risk	highly increase risk	highly increase risk	highly increase risk	increase risk	increase risk	highly increase risk	highly effective	highly effective	highly effective	highly effective	highly effective	highly effective	effective	effective	highly effective
372	female	36	undergrad	2	68	south	know about the disease	know about the disease	never heard of the disease	know about the disease	know about the disease	know about the disease	know about the disease	know about the disease	does not increase risk	increase risk	highly increase risk	highly increase risk	highly increase risk	highly increase risk	increase risk	highly increase risk	highly increase risk	highly effective	highly effective	highly effective	highly effective	highly effective	highly effective	not effective	not effective	highly effective
373	female	46	5	2	68	south	know about the disease	know about the disease	never heard of the disease	know about the disease	know about the disease	know about the disease	know about the disease	know about the disease	increase risk	increase risk	highly increase risk	highly increase risk	highly increase risk	highly increase risk	highly increase risk	highly increase risk	highly increase risk	highly effective	highly effective	highly effective	highly effective	highly effective	highly effective	not effective	not effective	highly effective
374	male	54	no education	2	68	south	know about the disease	know about the disease	have heard of but do not know	know about the disease	know about the disease	know about the disease	know about the disease	know about the disease	does not increase risk	does not increase risk	highly increase risk	increase risk	highly increase risk	highly increase risk	increase risk	does not increase risk	highly increase risk	highly effective	highly effective	highly effective	highly effective	effective	highly effective	not effective	not effective	not effective
375	female	22	5	3	68	south	know about the disease	know about the disease	have heard of but do not know	know about the disease	know about the disease	know about the disease	know about the disease	know about the disease	increase risk	highly increase risk	increase risk	does not increase risk	highly increase risk	highly increase risk	does not increase risk	highly increase risk	highly increase risk	highly effective	highly effective	highly effective	highly effective	highly effective	highly effective	highly effective	unknown	highly effective
376	male	40	5	3	68	south	know about the disease	know about the disease	have heard of but do not know	know about the disease	know about the disease	know about the disease	know about the disease	know about the disease	highly increase risk	highly increase risk	increase risk	does not increase risk	highly increase risk	highly increase risk	does not increase risk	highly increase risk	highly increase risk	highly effective	highly effective	highly effective	highly effective	highly effective	highly effective	highly effective	unknown	highly effective
377	female	32	5	3	68	south	know about the disease	know about the disease	have heard of but do not know	know about the disease	know about the disease	know about the disease	know about the disease	know about the disease	highly increase risk	highly increase risk	increase risk	does not increase risk	highly increase risk	highly increase risk	does not increase risk	highly increase risk	highly increase risk	highly effective	highly effective	highly effective	highly effective	highly effective	highly effective	highly effective	unknown	highly effective
378	female	28	5	3	68	south	know about the disease	know about the disease	have heard of but do not know	know about the disease	know about the disease	know about the disease	know about the disease	know about the disease	highly increase risk	highly increase risk	highly increase risk	does not increase risk	highly increase risk	highly increase risk	does not increase risk	highly increase risk	highly increase risk	highly effective	highly effective	highly effective	highly effective	highly effective	highly effective	highly effective	unknown	highly effective
379	female	29	5	3	68	south	know about the disease	know about the disease	have heard of but do not know	know about the disease	know about the disease	know about the disease	know about the disease	know about the disease	highly increase risk	highly increase risk	increase risk	does not increase risk	highly increase risk	highly increase risk	does not increase risk	highly increase risk	highly increase risk	highly effective	highly effective	highly effective	highly effective	highly effective	highly effective	highly effective	unknown	highly effective
380	female	56	undergrad	3	68	south	know about the disease	know about the disease	never heard of the disease	know about the disease	know about the disease	know about the disease	know about the disease	know about the disease	increase risk	increase risk	increase risk	increase risk	highly increase risk	highly increase risk	does not increase risk	does not increase risk	highly increase risk	highly effective	highly effective	highly effective	highly effective	highly effective	highly effective	effective	effective	highly effective
381	female	25	5	4	68	south	know about the disease	know about the disease	never heard of the disease	know about the disease	know about the disease	know about the disease	know about the disease	know about the disease	increase risk	increase risk	highly increase risk	increase risk	highly increase risk	highly increase risk	increase risk	increase risk	highly increase risk	highly effective	highly effective	highly effective	highly effective	highly effective	highly effective	not effective	not effective	highly effective
382	female	27	5	4	68	south	know about the disease	know about the disease	never heard of the disease	know about the disease	know about the disease	know about the disease	know about the disease	know about the disease	increase risk	increase risk	increase risk	increase risk	highly increase risk	highly increase risk	highly increase risk	highly increase risk	highly increase risk	highly effective	highly effective	highly effective	highly effective	highly effective	highly effective	not effective	not effective	highly effective
383	male	39	5	4	68	south	know about the disease	know about the disease	never heard of the disease	know about the disease	know about the disease	know about the disease	know about the disease	know about the disease	increase risk	increase risk	increase risk	highly increase risk	highly increase risk	highly increase risk	increase risk	highly increase risk	highly increase risk	highly effective	highly effective	effective	highly effective	highly effective	effective	effective	not effective	highly effective
384	female	47	5	4	68	south	know about the disease	know about the disease	never heard of the disease	know about the disease	know about the disease	know about the disease	know about the disease	know about the disease	increase risk	increase risk	increase risk	increase risk	highly increase risk	highly increase risk	increase risk	increase risk	highly increase risk	highly effective	highly effective	highly effective	highly effective	highly effective	highly effective	not effective	not effective	highly effective
385	female	56	undergrad	4	68	south	know about the disease	know about the disease	have heard of but do not know	know about the disease	know about the disease	know about the disease	know about the disease	know about the disease	increase risk	does not increase risk	highly increase risk	increase risk	highly increase risk	highly increase risk	increase risk	highly increase risk	highly increase risk	highly effective	highly effective	highly effective	highly effective	highly effective	highly effective	highly effective	not effective	highly effective
386	female	22	undergrad	5	68	south	know about the disease	know about the disease	never heard of the disease	know about the disease	know about the disease	know about the disease	know about the disease	know about the disease	increase risk	highly increase risk	highly increase risk	highly increase risk	highly increase risk	highly increase risk	increase risk	highly increase risk	highly increase risk	highly effective	highly effective	highly effective	highly effective	highly effective	effective	effective	not effective	highly effective
387	female	30	undergrad	5	68	south	know about the disease	know about the disease	never heard of the disease	know about the disease	know about the disease	know about the disease	know about the disease	know about the disease	increase risk	highly increase risk	does not increase risk	increase risk	highly increase risk	highly increase risk	increase risk	highly increase risk	highly increase risk	highly effective	highly effective	highly effective	highly effective	effective	effective	not effective	not effective	highly effective
388	female	44	grade 6	5	68	south	know about the disease	know about the disease	have heard of but do not know	know about the disease	know about the disease	know about the disease	know about the disease	know about the disease	highly increase risk	highly increase risk	highly increase risk	highly increase risk	highly increase risk	highly increase risk	highly increase risk	highly increase risk	highly increase risk	highly effective	highly effective	highly effective	highly effective	highly effective	highly effective	highly effective	highly effective	highly effective
389	female	52	undergrad	5	68	south	know about the disease	know about the disease	never heard of the disease	know about the disease	know about the disease	know about the disease	know about the disease	know about the disease	highly increase risk	highly increase risk	increase risk	highly increase risk	highly increase risk	highly increase risk	highly increase risk	highly increase risk	highly increase risk	highly effective	highly effective	highly effective	highly effective	highly effective	effective	effective	not effective	highly effective
390	male	58	grade 6	5	68	south	know about the disease	know about the disease	have heard of but do not know	know about the disease	know about the disease	know about the disease	know about the disease	know about the disease	increase risk	increase risk	highly increase risk	increase risk	highly increase risk	highly increase risk	increase risk	highly increase risk	highly increase risk	highly effective	highly effective	highly effective	highly effective	highly effective	highly effective	highly effective	effective	highly effective
391	female	19	undergrad	6	68	south	know about the disease	never heard of the disease	know about the disease	know about the disease	know about the disease	know about the disease	know about the disease	know about the disease	highly increase risk	highly increase risk	increase risk	highly increase risk	highly increase risk	highly increase risk	highly increase risk	highly increase risk	highly increase risk	highly effective	highly effective	highly effective	highly effective	highly effective	highly effective	effective	not effective	highly effective
392	female	28	undergrad	6	68	south	know about the disease	know about the disease	never heard of the disease	know about the disease	know about the disease	know about the disease	know about the disease	know about the disease	increase risk	increase risk	increase risk	highly increase risk	highly increase risk	highly increase risk	increase risk	highly increase risk	highly increase risk	highly effective	highly effective	effective	highly effective	highly effective	effective	effective	not effective	highly effective
393	female	37	5	6	68	south	know about the disease	know about the disease	never heard of the disease	know about the disease	know about the disease	know about the disease	know about the disease	know about the disease	highly increase risk	highly increase risk	highly increase risk	increase risk	highly increase risk	highly increase risk	increase risk	highly increase risk	highly increase risk	highly effective	highly effective	highly effective	highly effective	highly effective	highly effective	effective	not effective	highly effective
394	male	50	grade 6	6	68	south	know about the disease	know about the disease	never heard of the disease	know about the disease	know about the disease	know about the disease	know about the disease	know about the disease	increase risk	increase risk	increase risk	increase risk	increase risk	increase risk	increase risk	increase risk	highly increase risk	effective	effective	highly effective	highly effective	highly effective	highly effective	effective	not effective	effective
395	female	57	no education	6	68	south	know about the disease	know about the disease	have heard of but do not know	know about the disease	know about the disease	know about the disease	know about the disease	know about the disease	increase risk	increase risk	highly increase risk	increase risk	increase risk	increase risk	increase risk	increase risk	highly increase risk	highly effective	highly effective	highly effective	highly effective	highly effective	highly effective	effective	effective	highly effective
396	female	25	undergrad	7	68	south	know about the disease	know about the disease	never heard of the disease	know about the disease	know about the disease	know about the disease	know about the disease	know about the disease	does not increase risk	does not increase risk	highly increase risk	does not increase risk	highly increase risk	highly increase risk	increase risk	does not increase risk	highly increase risk	highly effective	effective	effective	effective	highly effective	highly effective	effective	highly effective	highly effective
397	female	30	5	7	68	south	know about the disease	know about the disease	never heard of the disease	know about the disease	know about the disease	know about the disease	know about the disease	know about the disease	does not increase risk	does not increase risk	highly increase risk	does not increase risk	highly increase risk	highly increase risk	increase risk	does not increase risk	highly increase risk	highly effective	effective	effective	effective	highly effective	highly effective	effective	highly effective	highly effective
398	female	37	undergrad	7	68	south	know about the disease	know about the disease	never heard of the disease	know about the disease	know about the disease	know about the disease	know about the disease	know about the disease	does not increase risk	does not increase risk	highly increase risk	does not increase risk	highly increase risk	highly increase risk	increase risk	does not increase risk	highly increase risk	highly effective	effective	effective	effective	highly effective	highly effective	effective	highly effective	highly effective
399	female	48	5	7	68	south	know about the disease	know about the disease	never heard of the disease	know about the disease	know about the disease	know about the disease	know about the disease	know about the disease	does not increase risk	does not increase risk	highly increase risk	does not increase risk	highly increase risk	highly increase risk	increase risk	does not increase risk	highly increase risk	highly effective	effective	effective	effective	highly effective	highly effective	effective	highly effective	highly effective
400	female	60	grade 6	7	68	south	know about the disease	know about the disease	never heard of the disease	know about the disease	know about the disease	know about the disease	know about the disease	know about the disease	does not increase risk	does not increase risk	highly increase risk	does not increase risk	highly increase risk	highly increase risk	increase risk	does not increase risk	highly increase risk	highly effective	effective	effective	effective	highly effective	highly effective	effective	highly effective	highly effective
401	female	20	5	8	68	south	know about the disease	know about the disease	have heard of but do not know	know about the disease	know about the disease	know about the disease	know about the disease	know about the disease	increase risk	increase risk	highly increase risk	increase risk	highly increase risk	highly increase risk	increase risk	increase risk	highly increase risk	highly effective	highly effective	highly effective	highly effective	highly effective	highly effective	not effective	not effective	not effective
402	female	34	undergrad	8	68	south	know about the disease	know about the disease	never heard of the disease	know about the disease	know about the disease	know about the disease	know about the disease	know about the disease	highly increase risk	highly increase risk	increase risk	highly increase risk	highly increase risk	highly increase risk	highly increase risk	highly increase risk	highly increase risk	highly effective	highly effective	highly effective	highly effective	highly effective	highly effective	effective	not effective	highly effective
403	male	44	5	8	68	south	know about the disease	know about the disease	have heard of but do not know	know about the disease	know about the disease	know about the disease	know about the disease	know about the disease	does not increase risk	does not increase risk	highly increase risk	increase risk	highly increase risk	highly increase risk	increase risk	does not increase risk	highly increase risk	highly effective	highly effective	highly effective	highly effective	effective	highly effective	not effective	not effective	not effective
404	female	46	5	8	68	south	know about the disease	know about the disease	have heard of but do not know	know about the disease	know about the disease	know about the disease	know about the disease	know about the disease	increase risk	does not increase risk	highly increase risk	increase risk	highly increase risk	highly increase risk	increase risk	highly increase risk	highly increase risk	highly effective	highly effective	highly effective	highly effective	highly effective	highly effective	highly effective	not effective	highly effective
405	female	57	undergrad	8	68	south	know about the disease	know about the disease	never heard of the disease	know about the disease	know about the disease	know about the disease	know about the disease	know about the disease	increase risk	increase risk	highly increase risk	increase risk	highly increase risk	highly increase risk	increase risk	increase risk	highly increase risk	highly effective	highly effective	highly effective	highly effective	highly effective	highly effective	not effective	not effective	highly effective
406	male	66	no education	1	13	central	know about the disease	have heard of but do not know	never heard of the disease	never heard of the disease	never heard of the disease	have heard of but do not know	have heard of but do not know	have heard of but do not know	increase risk	increase risk	increase risk	increase risk	increase risk	increase risk	increase risk	does not increase risk	highly increase risk	highly effective	highly effective	highly effective	highly effective	highly effective	highly effective	highly effective	effective	highly effective
407	female	16	grade 6	1	13	central	know about the disease	know about the disease	never heard of the disease	know about the disease	know about the disease	know about the disease	know about the disease	know about the disease	increase risk	increase risk	does not increase risk	highly increase risk	highly increase risk	highly increase risk	increase risk	highly increase risk	highly increase risk	highly effective	highly effective	highly effective	highly effective	highly effective	highly effective	not effective	not effective	highly effective
408	male	34	grade 6	1	13	central	know about the disease	have heard of but do not know	never heard of the disease	have heard of but do not know	have heard of but do not know	know about the disease	have heard of but do not know	have heard of but do not know	increase risk	increase risk	does not increase risk	increase risk	increase risk	increase risk	does not increase risk	increase risk	highly increase risk	highly effective	highly effective	highly effective	highly effective	highly effective	highly effective	effective	effective	highly effective
409	male	49	5	1	13	central	know about the disease	know about the disease	never heard of the disease	know about the disease	know about the disease	know about the disease	know about the disease	know about the disease	highly increase risk	highly increase risk	does not increase risk	highly increase risk	highly increase risk	highly increase risk	increase risk	highly increase risk	highly increase risk	highly effective	highly effective	highly effective	highly effective	highly effective	highly effective	effective	not effective	highly effective
410	female	44	5	1	13	central	know about the disease	know about the disease	never heard of the disease	know about the disease	know about the disease	know about the disease	know about the disease	know about the disease	highly increase risk	highly increase risk	highly increase risk	increase risk	increase risk	increase risk	increase risk	highly increase risk	highly increase risk	highly effective	highly effective	highly effective	highly effective	highly effective	effective	effective	not effective	highly effective
411	male	19	undergrad	2	13	central	know about the disease	know about the disease	never heard of the disease	know about the disease	know about the disease	know about the disease	know about the disease	know about the disease	increase risk	increase risk	increase risk	increase risk	increase risk	increase risk	increase risk	increase risk	increase risk	highly effective	highly effective	highly effective	highly effective	highly effective	highly effective	highly effective	unknown	highly effective
412	male	30	undergrad	2	13	central	know about the disease	know about the disease	have heard of but do not know	know about the disease	know about the disease	know about the disease	know about the disease	know about the disease	highly increase risk	increase risk	does not increase risk	increase risk	does not increase risk	increase risk	does not increase risk	increase risk	does not increase risk	not effective	not effective	not effective	not effective	not effective	not effective	not effective	not effective	not effective
413	male	54	grade 6	2	13	central	have heard of but do not know	know about the disease	never heard of the disease	know about the disease	know about the disease	know about the disease	know about the disease	know about the disease	increase risk	increase risk	highly increase risk	increase risk	increase risk	increase risk	increase risk	increase risk	highly increase risk	highly effective	highly effective	highly effective	highly effective	effective	effective	effective	unknown	effective
414	female	44	5	2	13	central	know about the disease	know about the disease	never heard of the disease	know about the disease	know about the disease	know about the disease	know about the disease	know about the disease	increase risk	increase risk	highly increase risk	increase risk	increase risk	increase risk	increase risk	increase risk	highly increase risk	highly effective	effective	highly effective	highly effective	highly effective	highly effective	effective	unknown	highly effective
415	male	57	no education	2	13	central	know about the disease	know about the disease	have heard of but do not know	have heard of but do not know	know about the disease	know about the disease	have heard of but do not know	have heard of but do not know	increase risk	increase risk	increase risk	increase risk	highly increase risk	highly increase risk	increase risk	increase risk	increase risk	highly effective	effective	effective	effective	effective	highly effective	effective	effective	highly effective
416	female	24	5	3	13	central	know about the disease	know about the disease	have heard of but do not know	know about the disease	have heard of but do not know	know about the disease	know about the disease	know about the disease	does not increase risk	does not increase risk	highly increase risk	highly increase risk	highly increase risk	highly increase risk	increase risk	highly increase risk	highly increase risk	effective	effective	highly effective	highly effective	highly effective	effective	effective	not effective	highly effective
417	female	47	5	3	13	central	know about the disease	know about the disease	never heard of the disease	know about the disease	know about the disease	know about the disease	know about the disease	know about the disease	does not increase risk	does not increase risk	highly increase risk	highly increase risk	highly increase risk	highly increase risk	increase risk	highly increase risk	highly increase risk	effective	highly effective	highly effective	highly effective	highly effective	effective	effective	not effective	highly effective
418	female	28	5	3	13	central	know about the disease	know about the disease	have heard of but do not know	know about the disease	have heard of but do not know	know about the disease	know about the disease	have heard of but do not know	does not increase risk	increase risk	highly increase risk	increase risk	highly increase risk	highly increase risk	does not increase risk	increase risk	highly increase risk	highly effective	highly effective	highly effective	highly effective	effective	effective	unknown	unknown	highly effective
419	male	60	grade 6	3	13	central	know about the disease	know about the disease	know about the disease	know about the disease	know about the disease	know about the disease	know about the disease	know about the disease	increase risk	does not increase risk	increase risk	increase risk	increase risk	increase risk	increase risk	increase risk	increase risk	effective	effective	effective	effective	effective	effective	effective	effective	effective
420	female	36	5	3	13	central	know about the disease	know about the disease	know about the disease	know about the disease	know about the disease	know about the disease	know about the disease	know about the disease	does not increase risk	increase risk	increase risk	does not increase risk	does not increase risk	does not increase risk	increase risk	increase risk	highly increase risk	effective	highly effective	highly effective	highly effective	highly effective	highly effective	not effective	not effective	highly effective
421	female	48	5	4	13	central	know about the disease	know about the disease	have heard of but do not know	know about the disease	know about the disease	know about the disease	know about the disease	know about the disease	increase risk	increase risk	highly increase risk	highly increase risk	highly increase risk	highly increase risk	highly increase risk	highly increase risk	highly increase risk	effective	effective	effective	highly effective	highly effective	highly effective	effective	effective	highly effective
422	female	38	5	4	13	central	know about the disease	know about the disease	have heard of but do not know	know about the disease	know about the disease	know about the disease	know about the disease	know about the disease	increase risk	highly increase risk	highly increase risk	increase risk	highly increase risk	highly increase risk	increase risk	highly increase risk	highly increase risk	highly effective	highly effective	highly effective	highly effective	highly effective	highly effective	effective	not effective	highly effective
423	male	15	grade 6	4	13	central	know about the disease	know about the disease	never heard of the disease	have heard of but do not know	know about the disease	know about the disease	know about the disease	know about the disease	increase risk	increase risk	increase risk	increase risk	increase risk	increase risk	does not increase risk	does not increase risk	increase risk	effective	effective	effective	effective	effective	effective	not effective	effective	effective
424	female	28	undergrad	4	13	central	know about the disease	know about the disease	know about the disease	know about the disease	have heard of but do not know	know about the disease	know about the disease	know about the disease	increase risk	increase risk	highly increase risk	increase risk	highly increase risk	highly increase risk	does not increase risk	increase risk	increase risk	highly effective	effective	highly effective	highly effective	effective	effective	highly effective	effective	effective
425	male	60	grade 6	4	13	central	know about the disease	know about the disease	never heard of the disease	know about the disease	know about the disease	know about the disease	have heard of but do not know	have heard of but do not know	increase risk	does not increase risk	increase risk	increase risk	highly increase risk	highly increase risk	does not increase risk	does not increase risk	increase risk	effective	effective	effective	highly effective	effective	effective	highly effective	effective	effective
426	female	24	5	5	13	central	know about the disease	know about the disease	never heard of the disease	know about the disease	know about the disease	know about the disease	know about the disease	know about the disease	highly increase risk	highly increase risk	unknown	does not increase risk	does not increase risk	does not increase risk	does not increase risk	highly increase risk	highly increase risk	highly effective	highly effective	highly effective	highly effective	highly effective	highly effective	not effective	not effective	highly effective
427	female	27	5	5	13	central	know about the disease	know about the disease	never heard of the disease	know about the disease	know about the disease	know about the disease	know about the disease	know about the disease	highly increase risk	highly increase risk	highly increase risk	highly increase risk	highly increase risk	highly increase risk	highly increase risk	highly increase risk	highly increase risk	highly effective	highly effective	highly effective	highly effective	highly effective	highly effective	not effective	unknown	highly effective
428	male	42	undergrad	5	13	central	know about the disease	know about the disease	never heard of the disease	know about the disease	know about the disease	know about the disease	know about the disease	know about the disease	increase risk	increase risk	highly increase risk	increase risk	highly increase risk	highly increase risk	increase risk	highly increase risk	highly increase risk	effective	effective	highly effective	highly effective	highly effective	highly effective	effective	not effective	effective
429	female	57	grade 6	5	13	central	know about the disease	know about the disease	never heard of the disease	know about the disease	know about the disease	know about the disease	know about the disease	know about the disease	highly increase risk	highly increase risk	highly increase risk	highly increase risk	highly increase risk	highly increase risk	highly increase risk	highly increase risk	highly increase risk	highly effective	highly effective	highly effective	highly effective	highly effective	highly effective	highly effective	not effective	highly effective
430	male	53	grade 6	5	13	central	know about the disease	know about the disease	never heard of the disease	know about the disease	know about the disease	know about the disease	know about the disease	know about the disease	increase risk	increase risk	unknown	unknown	unknown	unknown	unknown	increase risk	increase risk	effective	effective	effective	effective	effective	effective	effective	not effective	effective
431	female	31	5	6	13	central	know about the disease	know about the disease	never heard of the disease	know about the disease	know about the disease	know about the disease	know about the disease	know about the disease	does not increase risk	increase risk	highly increase risk	unknown	highly increase risk	highly increase risk	highly increase risk	highly increase risk	highly increase risk	highly effective	highly effective	highly effective	highly effective	highly effective	highly effective	effective	not effective	highly effective
432	female	20	5	6	13	central	know about the disease	have heard of but do not know	never heard of the disease	know about the disease	know about the disease	know about the disease	know about the disease	know about the disease	does not increase risk	increase risk	unknown	does not increase risk	highly increase risk	increase risk	does not increase risk	does not increase risk	highly increase risk	not effective	effective	highly effective	highly effective	highly effective	effective	effective	not effective	effective
433	male	43	undergrad	6	13	central	know about the disease	know about the disease	never heard of the disease	know about the disease	know about the disease	know about the disease	know about the disease	know about the disease	highly increase risk	increase risk	increase risk	increase risk	increase risk	increase risk	does not increase risk	highly increase risk	highly increase risk	highly effective	effective	effective	highly effective	effective	highly effective	effective	highly effective	highly effective
434	female	47	grade 6	6	13	central	know about the disease	know about the disease	never heard of the disease	know about the disease	know about the disease	know about the disease	know about the disease	know about the disease	unknown	highly increase risk	highly increase risk	increase risk	increase risk	does not increase risk	unknown	does not increase risk	highly increase risk	highly effective	effective	highly effective	highly effective	highly effective	effective	highly effective	highly effective	highly effective
435	female	64	no education	6	13	central	know about the disease	know about the disease	never heard of the disease	know about the disease	know about the disease	know about the disease	know about the disease	know about the disease	increase risk	increase risk	highly increase risk	highly increase risk	increase risk	does not increase risk	does not increase risk	increase risk	highly increase risk	effective	highly effective	highly effective	highly effective	highly effective	highly effective	effective	highly effective	highly effective
436	female	20	5	7	13	central	know about the disease	know about the disease	never heard of the disease	know about the disease	know about the disease	know about the disease	know about the disease	know about the disease	highly increase risk	highly increase risk	unknown	does not increase risk	does not increase risk	does not increase risk	does not increase risk	highly increase risk	highly increase risk	highly effective	highly effective	highly effective	highly effective	highly effective	highly effective	highly effective	not effective	highly effective
437	male	27	grade 6	7	13	central	know about the disease	know about the disease	never heard of the disease	know about the disease	know about the disease	know about the disease	know about the disease	know about the disease	highly increase risk	highly increase risk	unknown	does not increase risk	does not increase risk	does not increase risk	does not increase risk	highly increase risk	highly increase risk	highly effective	highly effective	highly effective	highly effective	highly effective	highly effective	highly effective	not effective	highly effective
438	female	49	no education	7	13	central	know about the disease	know about the disease	never heard of the disease	know about the disease	know about the disease	know about the disease	know about the disease	know about the disease	highly increase risk	highly increase risk	highly increase risk	highly increase risk	highly increase risk	highly increase risk	highly increase risk	highly increase risk	highly increase risk	highly effective	highly effective	highly effective	highly effective	highly effective	highly effective	highly effective	not effective	highly effective
439	male	59	no education	7	13	central	know about the disease	know about the disease	never heard of the disease	know about the disease	know about the disease	know about the disease	know about the disease	know about the disease	increase risk	increase risk	increase risk	increase risk	increase risk	increase risk	increase risk	increase risk	increase risk	effective	effective	effective	effective	effective	effective	effective	not effective	effective
440	female	40	5	7	13	central	know about the disease	know about the disease	have heard of but do not know	know about the disease	know about the disease	know about the disease	know about the disease	know about the disease	highly increase risk	highly increase risk	highly increase risk	highly increase risk	highly increase risk	highly increase risk	highly increase risk	highly increase risk	highly increase risk	highly effective	highly effective	highly effective	highly effective	highly effective	highly effective	effective	effective	highly effective
441	female	20	5	8	13	central	know about the disease	know about the disease	never heard of the disease	know about the disease	know about the disease	know about the disease	know about the disease	know about the disease	highly increase risk	highly increase risk	unknown	does not increase risk	does not increase risk	does not increase risk	does not increase risk	highly increase risk	highly increase risk	highly effective	highly effective	highly effective	highly effective	highly effective	highly effective	effective	unknown	highly effective
442	male	30	grade 6	8	13	central	know about the disease	know about the disease	never heard of the disease	know about the disease	know about the disease	know about the disease	know about the disease	know about the disease	highly increase risk	highly increase risk	unknown	does not increase risk	does not increase risk	does not increase risk	does not increase risk	highly increase risk	highly increase risk	highly effective	highly effective	highly effective	highly effective	highly effective	highly effective	unknown	unknown	highly effective
443	male	36	5	8	13	central	know about the disease	know about the disease	have heard of but do not know	know about the disease	know about the disease	know about the disease	know about the disease	know about the disease	increase risk	increase risk	highly increase risk	highly increase risk	highly increase risk	highly increase risk	increase risk	highly increase risk	highly increase risk	effective	effective	highly effective	highly effective	highly effective	highly effective	not effective	not effective	effective
444	male	56	no education	8	13	central	know about the disease	know about the disease	never heard of the disease	know about the disease	know about the disease	know about the disease	know about the disease	know about the disease	highly increase risk	highly increase risk	unknown	unknown	unknown	unknown	unknown	increase risk	highly increase risk	highly effective	highly effective	highly effective	highly effective	highly effective	highly effective	highly effective	not effective	highly effective
445	male	48	grade 6	8	13	central	know about the disease	know about the disease	never heard of the disease	know about the disease	know about the disease	know about the disease	know about the disease	know about the disease	highly increase risk	highly increase risk	unknown	unknown	unknown	unknown	unknown	highly increase risk	highly increase risk	highly effective	highly effective	highly effective	highly effective	highly effective	highly effective	highly effective	not effective	highly effective
446	female	19	grade 6	9	13	central	know about the disease	know about the disease	never heard of the disease	know about the disease	know about the disease	know about the disease	know about the disease	know about the disease	increase risk	increase risk	highly increase risk	highly increase risk	increase risk	increase risk	does not increase risk	increase risk	highly increase risk	highly effective	highly effective	highly effective	highly effective	effective	highly effective	effective	not effective	highly effective
447	female	27	5	9	13	central	know about the disease	know about the disease	never heard of the disease	know about the disease	know about the disease	know about the disease	know about the disease	know about the disease	increase risk	increase risk	unknown	does not increase risk	does not increase risk	does not increase risk	does not increase risk	highly increase risk	highly increase risk	highly effective	highly effective	highly effective	highly effective	highly effective	highly effective	effective	unknown	highly effective
448	female	44	undergrad	9	13	central	know about the disease	know about the disease	have heard of but do not know	know about the disease	know about the disease	know about the disease	know about the disease	know about the disease	does not increase risk	does not increase risk	increase risk	increase risk	increase risk	increase risk	increase risk	increase risk	highly increase risk	effective	effective	effective	highly effective	highly effective	highly effective	not effective	not effective	effective
449	female	60	no education	9	13	central	know about the disease	know about the disease	never heard of the disease	know about the disease	know about the disease	know about the disease	know about the disease	know about the disease	increase risk	increase risk	unknown	unknown	unknown	unknown	unknown	increase risk	increase risk	highly effective	highly effective	highly effective	highly effective	highly effective	highly effective	highly effective	not effective	highly effective
450	male	50	undergrad	9	13	central	know about the disease	know about the disease	never heard of the disease	know about the disease	know about the disease	know about the disease	know about the disease	know about the disease	highly increase risk	highly increase risk	does not increase risk	does not increase risk	does not increase risk	does not increase risk	unknown	highly increase risk	highly increase risk	highly effective	highly effective	highly effective	highly effective	highly effective	highly effective	highly effective	not effective	effective
451	female	27	5	10	13	central	know about the disease	know about the disease	never heard of the disease	know about the disease	know about the disease	know about the disease	know about the disease	know about the disease	increase risk	increase risk	unknown	does not increase risk	does not increase risk	does not increase risk	does not increase risk	highly increase risk	highly increase risk	highly effective	highly effective	highly effective	highly effective	highly effective	highly effective	effective	unknown	highly effective
452	male	34	undergrad	10	13	central	know about the disease	know about the disease	never heard of the disease	know about the disease	know about the disease	know about the disease	know about the disease	know about the disease	does not increase risk	does not increase risk	increase risk	increase risk	increase risk	increase risk	increase risk	increase risk	highly increase risk	effective	effective	effective	highly effective	highly effective	highly effective	not effective	not effective	effective
453	female	52	grade 6	10	13	central	know about the disease	know about the disease	never heard of the disease	know about the disease	know about the disease	know about the disease	know about the disease	know about the disease	increase risk	increase risk	unknown	unknown	unknown	unknown	unknown	increase risk	increase risk	highly effective	highly effective	highly effective	highly effective	highly effective	highly effective	highly effective	not effective	not effective
454	male	64	no education	10	13	central	know about the disease	know about the disease	never heard of the disease	know about the disease	know about the disease	know about the disease	know about the disease	know about the disease	increase risk	increase risk	unknown	unknown	unknown	unknown	unknown	increase risk	increase risk	highly effective	highly effective	highly effective	highly effective	highly effective	highly effective	highly effective	not effective	not effective
455	male	36	undergrad	10	13	central	know about the disease	know about the disease	never heard of the disease	know about the disease	know about the disease	know about the disease	know about the disease	know about the disease	increase risk	increase risk	highly increase risk	highly increase risk	highly increase risk	highly increase risk	highly increase risk	highly increase risk	highly increase risk	highly effective	highly effective	highly effective	highly effective	highly effective	highly effective	effective	effective	highly effective
456	female	29	undergrad	11	13	central	know about the disease	know about the disease	have heard of but do not know	know about the disease	know about the disease	know about the disease	know about the disease	know about the disease	highly increase risk	highly increase risk	highly increase risk	increase risk	highly increase risk	increase risk	increase risk	highly increase risk	highly increase risk	highly effective	highly effective	highly effective	highly effective	highly effective	highly effective	effective	not effective	highly effective
457	male	50	grade 6	11	13	central	know about the disease	know about the disease	have heard of but do not know	know about the disease	have heard of but do not know	know about the disease	know about the disease	have heard of but do not know	unknown	unknown	highly increase risk	unknown	increase risk	increase risk	does not increase risk	does not increase risk	increase risk	not effective	not effective	not effective	highly effective	effective	highly effective	highly effective	effective	highly effective
458	female	36	undergrad	11	13	central	know about the disease	know about the disease	never heard of the disease	have heard of but do not know	have heard of but do not know	know about the disease	have heard of but do not know	have heard of but do not know	unknown	unknown	unknown	unknown	unknown	unknown	unknown	unknown	unknown	unknown	unknown	unknown	unknown	unknown	unknown	unknown	unknown	unknown
459	male	16	grade 6	11	13	central	know about the disease	know about the disease	never heard of the disease	know about the disease	know about the disease	know about the disease	know about the disease	know about the disease	increase risk	does not increase risk	unknown	does not increase risk	highly increase risk	highly increase risk	unknown	unknown	highly increase risk	highly effective	highly effective	highly effective	highly effective	effective	effective	not effective	not effective	effective
460	male	57	grade 6	11	13	central	never heard of the disease	know about the disease	never heard of the disease	know about the disease	know about the disease	know about the disease	know about the disease	know about the disease	increase risk	increase risk	highly increase risk	does not increase risk	does not increase risk	does not increase risk	does not increase risk	does not increase risk	highly increase risk	not effective	not effective	not effective	highly effective	highly effective	highly effective	effective	unknown	highly effective
461	male	24	5	12	13	central	know about the disease	know about the disease	never heard of the disease	know about the disease	know about the disease	know about the disease	know about the disease	know about the disease	increase risk	increase risk	unknown	does not increase risk	does not increase risk	does not increase risk	does not increase risk	highly increase risk	highly increase risk	highly effective	highly effective	highly effective	highly effective	highly effective	highly effective	effective	unknown	highly effective
462	female	27	5	12	13	central	know about the disease	know about the disease	never heard of the disease	know about the disease	know about the disease	know about the disease	know about the disease	know about the disease	increase risk	increase risk	unknown	does not increase risk	does not increase risk	does not increase risk	does not increase risk	highly increase risk	highly increase risk	highly effective	highly effective	highly effective	highly effective	highly effective	highly effective	unknown	unknown	highly effective
463	male	48	grade 6	12	13	central	know about the disease	know about the disease	never heard of the disease	know about the disease	know about the disease	know about the disease	know about the disease	know about the disease	highly increase risk	highly increase risk	highly increase risk	highly increase risk	highly increase risk	highly increase risk	highly increase risk	highly increase risk	highly increase risk	highly effective	highly effective	highly effective	highly effective	highly effective	highly effective	highly effective	not effective	effective
464	female	59	no education	12	13	central	know about the disease	know about the disease	never heard of the disease	know about the disease	know about the disease	know about the disease	know about the disease	know about the disease	increase risk	increase risk	does not increase risk	does not increase risk	does not increase risk	does not increase risk	does not increase risk	increase risk	increase risk	highly effective	highly effective	highly effective	highly effective	highly effective	highly effective	highly effective	not effective	effective
465	female	44	grade 6	12	13	central	know about the disease	know about the disease	have heard of but do not know	know about the disease	know about the disease	know about the disease	know about the disease	know about the disease	highly increase risk	highly increase risk	highly increase risk	highly increase risk	highly increase risk	highly increase risk	highly increase risk	highly increase risk	highly increase risk	highly effective	highly effective	highly effective	highly effective	highly effective	highly effective	not effective	not effective	effective
466	male	15	grade 6	13	13	central	know about the disease	know about the disease	never heard of the disease	never heard of the disease	have heard of but do not know	know about the disease	know about the disease	have heard of but do not know	highly increase risk	highly increase risk	unknown	highly increase risk	increase risk	increase risk	increase risk	highly increase risk	highly increase risk	highly effective	highly effective	highly effective	highly effective	highly effective	highly effective	effective	not effective	highly effective
467	female	30	5	13	13	central	know about the disease	know about the disease	never heard of the disease	have heard of but do not know	know about the disease	know about the disease	know about the disease	know about the disease	highly increase risk	highly increase risk	increase risk	highly increase risk	increase risk	increase risk	increase risk	highly increase risk	highly increase risk	highly effective	highly effective	highly effective	highly effective	highly effective	highly effective	effective	not effective	highly effective
468	female	45	no education	13	13	central	know about the disease	know about the disease	have heard of but do not know	know about the disease	know about the disease	know about the disease	know about the disease	know about the disease	highly increase risk	highly increase risk	increase risk	increase risk	increase risk	increase risk	increase risk	highly increase risk	highly increase risk	highly effective	highly effective	highly effective	highly effective	highly effective	highly effective	effective	not effective	highly effective
469	male	50	no education	13	13	central	know about the disease	know about the disease	never heard of the disease	have heard of but do not know	know about the disease	know about the disease	know about the disease	know about the disease	highly increase risk	highly increase risk	increase risk	increase risk	increase risk	increase risk	increase risk	highly increase risk	highly increase risk	highly effective	highly effective	highly effective	highly effective	highly effective	highly effective	highly effective	not effective	highly effective
470	female	56	no education	13	13	central	know about the disease	know about the disease	never heard of the disease	know about the disease	know about the disease	know about the disease	know about the disease	know about the disease	highly increase risk	highly increase risk	unknown	does not increase risk	does not increase risk	does not increase risk	does not increase risk	highly increase risk	highly increase risk	highly effective	highly effective	highly effective	highly effective	highly effective	highly effective	highly effective	not effective	highly effective
471	female	45	grade 6	1	10	central	know about the disease	know about the disease	never heard of the disease	know about the disease	know about the disease	know about the disease	know about the disease	know about the disease	highly increase risk	highly increase risk	highly increase risk	highly increase risk	does not increase risk	does not increase risk	highly increase risk	unknown	unknown	highly effective	highly effective	highly effective	highly effective	highly effective	highly effective	highly effective	highly effective	unknown
472	male	40	5	1	10	central	know about the disease	know about the disease	have heard of but do not know	know about the disease	know about the disease	know about the disease	know about the disease	know about the disease	does not increase risk	increase risk	highly increase risk	increase risk	highly increase risk	highly increase risk	does not increase risk	increase risk	highly increase risk	effective	effective	effective	effective	effective	effective	effective	effective	effective
473	male	28	undergrad	1	10	central	know about the disease	know about the disease	have heard of but do not know	know about the disease	know about the disease	know about the disease	know about the disease	know about the disease	unknown	unknown	does not increase risk	does not increase risk	highly increase risk	highly increase risk	unknown	highly increase risk	highly increase risk	effective	effective	effective	effective	effective	effective	unknown	highly effective	highly effective
474	male	15	grade 6	1	10	central	know about the disease	know about the disease	never heard of the disease	know about the disease	know about the disease	know about the disease	know about the disease	know about the disease	increase risk	increase risk	does not increase risk	does not increase risk	unknown	does not increase risk	unknown	unknown	unknown	not effective	highly effective	effective	highly effective	effective	effective	effective	not effective	highly effective
475	female	60	no education	1	10	central	know about the disease	know about the disease	never heard of the disease	know about the disease	know about the disease	know about the disease	know about the disease	know about the disease	highly increase risk	increase risk	highly increase risk	increase risk	unknown	unknown	does not increase risk	unknown	unknown	effective	highly effective	highly effective	highly effective	highly effective	highly effective	highly effective	effective	highly effective
476	male	21	undergrad	2	10	central	know about the disease	know about the disease	never heard of the disease	know about the disease	know about the disease	know about the disease	know about the disease	have heard of but do not know	does not increase risk	increase risk	increase risk	increase risk	highly increase risk	highly increase risk	does not increase risk	increase risk	highly increase risk	highly effective	highly effective	highly effective	highly effective	effective	effective	effective	not effective	effective
477	female	55	grade 6	2	10	central	know about the disease	know about the disease	have heard of but do not know	know about the disease	know about the disease	know about the disease	know about the disease	know about the disease	increase risk	highly increase risk	increase risk	highly increase risk	highly increase risk	increase risk	unknown	does not increase risk	highly increase risk	highly effective	highly effective	highly effective	highly effective	effective	effective	not effective	not effective	highly effective
478	male	59	grade 6	2	10	central	know about the disease	know about the disease	never heard of the disease	know about the disease	know about the disease	know about the disease	know about the disease	know about the disease	does not increase risk	increase risk	increase risk	increase risk	highly increase risk	highly increase risk	does not increase risk	does not increase risk	highly increase risk	highly effective	highly effective	highly effective	highly effective	effective	effective	effective	not effective	effective
479	female	39	undergrad	2	10	central	know about the disease	know about the disease	never heard of the disease	know about the disease	know about the disease	know about the disease	know about the disease	know about the disease	highly increase risk	increase risk	does not increase risk	does not increase risk	does not increase risk	does not increase risk	increase risk	increase risk	highly increase risk	highly effective	highly effective	highly effective	highly effective	highly effective	highly effective	effective	not effective	highly effective
480	male	34	grade 6	2	10	central	know about the disease	know about the disease	never heard of the disease	know about the disease	know about the disease	know about the disease	know about the disease	know about the disease	increase risk	highly increase risk	increase risk	highly increase risk	highly increase risk	highly increase risk	increase risk	highly increase risk	highly increase risk	highly effective	highly effective	highly effective	highly effective	highly effective	highly effective	effective	effective	highly effective
481	female	17	grade 6	3	10	central	know about the disease	know about the disease	have heard of but do not know	know about the disease	know about the disease	know about the disease	know about the disease	know about the disease	highly increase risk	highly increase risk	highly increase risk	increase risk	increase risk	increase risk	does not increase risk	increase risk	increase risk	effective	highly effective	highly effective	highly effective	effective	effective	effective	unknown	highly effective
482	male	36	grade 6	3	10	central	know about the disease	know about the disease	never heard of the disease	know about the disease	know about the disease	know about the disease	know about the disease	know about the disease	increase risk	increase risk	does not increase risk	does not increase risk	does not increase risk	does not increase risk	does not increase risk	does not increase risk	highly increase risk	effective	effective	highly effective	highly effective	effective	effective	effective	not effective	highly effective
483	female	27	grade 6	3	10	central	know about the disease	know about the disease	never heard of the disease	know about the disease	know about the disease	know about the disease	know about the disease	know about the disease	highly increase risk	increase risk	increase risk	increase risk	increase risk	increase risk	does not increase risk	does not increase risk	highly increase risk	highly effective	highly effective	effective	effective	highly effective	highly effective	highly effective	unknown	highly effective
484	male	50	grade 6	3	10	central	know about the disease	know about the disease	never heard of the disease	know about the disease	know about the disease	know about the disease	know about the disease	have heard of but do not know	highly increase risk	does not increase risk	does not increase risk	does not increase risk	highly increase risk	highly increase risk	does not increase risk	does not increase risk	highly increase risk	highly effective	highly effective	highly effective	highly effective	highly effective	effective	effective	unknown	effective
485	male	56	grade 6	3	10	central	know about the disease	know about the disease	never heard of the disease	know about the disease	know about the disease	know about the disease	know about the disease	know about the disease	highly increase risk	does not increase risk	unknown	unknown	unknown	does not increase risk	does not increase risk	does not increase risk	unknown	effective	effective	highly effective	highly effective	effective	effective	effective	unknown	effective
486	female	60	no education	4	10	central	know about the disease	know about the disease	have heard of but do not know	have heard of but do not know	have heard of but do not know	know about the disease	know about the disease	have heard of but do not know	unknown	unknown	increase risk	unknown	highly increase risk	increase risk	unknown	unknown	highly increase risk	effective	effective	effective	highly effective	highly effective	highly effective	highly effective	unknown	highly effective
487	female	24	5	4	10	central	know about the disease	know about the disease	have heard of but do not know	have heard of but do not know	know about the disease	know about the disease	know about the disease	know about the disease	unknown	unknown	increase risk	unknown	highly increase risk	increase risk	unknown	unknown	highly increase risk	effective	effective	effective	highly effective	highly effective	highly effective	highly effective	unknown	highly effective
488	female	27	5	4	10	central	know about the disease	know about the disease	never heard of the disease	know about the disease	know about the disease	know about the disease	know about the disease	know about the disease	increase risk	increase risk	highly increase risk	does not increase risk	highly increase risk	highly increase risk	does not increase risk	unknown	highly increase risk	effective	effective	effective	highly effective	highly effective	effective	not effective	not effective	highly effective
489	male	40	grade 6	4	10	central	know about the disease	know about the disease	never heard of the disease	know about the disease	know about the disease	know about the disease	know about the disease	know about the disease	highly increase risk	highly increase risk	increase risk	increase risk	increase risk	increase risk	increase risk	increase risk	increase risk	highly effective	highly effective	highly effective	highly effective	highly effective	highly effective	highly effective	unknown	highly effective
490	male	55	no education	4	10	central	know about the disease	know about the disease	never heard of the disease	know about the disease	know about the disease	know about the disease	know about the disease	know about the disease	highly increase risk	highly increase risk	highly increase risk	highly increase risk	highly increase risk	highly increase risk	highly increase risk	highly increase risk	highly increase risk	highly effective	highly effective	highly effective	highly effective	highly effective	highly effective	highly effective	not effective	highly effective
491	male	22	undergrad	5	10	central	know about the disease	know about the disease	never heard of the disease	know about the disease	know about the disease	know about the disease	know about the disease	know about the disease	does not increase risk	increase risk	increase risk	increase risk	highly increase risk	highly increase risk	does not increase risk	increase risk	highly increase risk	highly effective	highly effective	highly effective	highly effective	effective	effective	effective	not effective	effective
492	female	55	grade 6	5	10	central	know about the disease	know about the disease	have heard of but do not know	know about the disease	know about the disease	know about the disease	know about the disease	know about the disease	increase risk	highly increase risk	increase risk	highly increase risk	highly increase risk	increase risk	unknown	does not increase risk	highly increase risk	highly effective	highly effective	highly effective	highly effective	effective	effective	not effective	not effective	highly effective
493	male	59	grade 6	5	10	central	know about the disease	know about the disease	never heard of the disease	know about the disease	know about the disease	know about the disease	know about the disease	know about the disease	does not increase risk	increase risk	increase risk	increase risk	highly increase risk	highly increase risk	does not increase risk	does not increase risk	highly increase risk	highly effective	highly effective	highly effective	highly effective	effective	effective	effective	not effective	effective
494	female	39	undergrad	5	10	central	know about the disease	know about the disease	never heard of the disease	know about the disease	know about the disease	know about the disease	know about the disease	know about the disease	highly increase risk	increase risk	does not increase risk	does not increase risk	does not increase risk	does not increase risk	increase risk	increase risk	highly increase risk	highly effective	highly effective	highly effective	highly effective	highly effective	highly effective	effective	not effective	highly effective
495	male	34	grade 6	5	10	central	know about the disease	know about the disease	never heard of the disease	know about the disease	know about the disease	know about the disease	know about the disease	know about the disease	increase risk	highly increase risk	increase risk	highly increase risk	highly increase risk	highly increase risk	increase risk	highly increase risk	highly increase risk	highly effective	highly effective	highly effective	highly effective	highly effective	highly effective	effective	effective	highly effective
496	male	20	undergrad	6	10	central	know about the disease	know about the disease	never heard of the disease	know about the disease	know about the disease	know about the disease	know about the disease	know about the disease	highly increase risk	highly increase risk	does not increase risk	does not increase risk	does not increase risk	highly increase risk	increase risk	highly increase risk	highly increase risk	highly effective	highly effective	highly effective	highly effective	highly effective	highly effective	effective	not effective	highly effective
497	female	59	no education	6	10	central	know about the disease	know about the disease	never heard of the disease	know about the disease	know about the disease	know about the disease	know about the disease	know about the disease	unknown	unknown	unknown	does not increase risk	does not increase risk	does not increase risk	does not increase risk	unknown	does not increase risk	highly effective	highly effective	unknown	highly effective	highly effective	unknown	unknown	not effective	unknown
498	male	51	no education	6	10	central	know about the disease	know about the disease	never heard of the disease	know about the disease	know about the disease	know about the disease	know about the disease	know about the disease	increase risk	increase risk	unknown	unknown	does not increase risk	unknown	does not increase risk	unknown	unknown	effective	effective	highly effective	highly effective	highly effective	unknown	unknown	not effective	unknown
499	female	30	5	6	10	central	know about the disease	know about the disease	never heard of the disease	know about the disease	know about the disease	know about the disease	know about the disease	know about the disease	increase risk	increase risk	does not increase risk	increase risk	highly increase risk	highly increase risk	increase risk	highly increase risk	highly increase risk	highly effective	highly effective	highly effective	highly effective	highly effective	highly effective	effective	not effective	highly effective
500	male	41	5	6	10	central	know about the disease	know about the disease	never heard of the disease	know about the disease	know about the disease	know about the disease	know about the disease	know about the disease	highly increase risk	highly increase risk	does not increase risk	increase risk	increase risk	highly increase risk	highly increase risk	highly increase risk	highly increase risk	highly effective	highly effective	highly effective	highly effective	highly effective	highly effective	effective	not effective	highly effective
501	female	56	no education	7	10	central	know about the disease	know about the disease	never heard of the disease	know about the disease	know about the disease	know about the disease	know about the disease	know about the disease	increase risk	increase risk			highly increase risk	highly increase risk	highly increase risk	increase risk	highly increase risk	highly effective	highly effective	highly effective	highly effective	highly effective	highly effective	not effective	not effective	highly effective
502	female	26	grade 6	7	10	central	know about the disease	know about the disease	never heard of the disease	have heard of but do not know	know about the disease	know about the disease	know about the disease	know about the disease	increase risk	does not increase risk	increase risk	increase risk	increase risk	increase risk	increase risk	increase risk	highly increase risk	highly effective	highly effective	highly effective	highly effective	highly effective	highly effective	unknown	not effective	highly effective
503	female	25	grade 6	7	10	central	know about the disease	know about the disease	never heard of the disease	know about the disease	know about the disease	know about the disease	know about the disease	know about the disease	increase risk	increase risk	increase risk	increase risk	highly increase risk	highly increase risk	does not increase risk	increase risk	highly increase risk	highly effective	highly effective	highly effective	highly effective	highly effective	highly effective	effective	unknown	highly effective
504	male	45	no education	7	10	central	know about the disease	know about the disease	never heard of the disease	know about the disease	know about the disease	know about the disease	know about the disease	know about the disease	increase risk	increase risk	increase risk	highly increase risk	highly increase risk	highly increase risk	increase risk	increase risk	increase risk	highly effective	highly effective	highly effective	highly effective	highly effective	highly effective	effective	not effective	highly effective
505	female	55	no education	7	10	central	know about the disease	know about the disease	never heard of the disease	know about the disease	know about the disease	know about the disease	know about the disease	know about the disease	highly increase risk	increase risk	increase risk	highly increase risk	highly increase risk	highly increase risk	increase risk	increase risk	increase risk	highly effective	highly effective	highly effective	highly effective	highly effective	highly effective	effective	not effective	highly effective
506	female	24	5	8	10	central	know about the disease	know about the disease	never heard of the disease	know about the disease	know about the disease	know about the disease	know about the disease	know about the disease	does not increase risk	does not increase risk	highly increase risk	does not increase risk	highly increase risk	highly increase risk	does not increase risk	unknown	highly increase risk	highly effective	highly effective	effective	highly effective	highly effective	highly effective	highly effective	highly effective	highly effective
507	male	27	grade 6	8	10	central	know about the disease	know about the disease	never heard of the disease	know about the disease	know about the disease	know about the disease	know about the disease	have heard of but do not know	does not increase risk	does not increase risk	highly increase risk	does not increase risk	highly increase risk	highly increase risk	does not increase risk	unknown	highly increase risk	highly effective	highly effective	effective	highly effective	highly effective	highly effective	highly effective	highly effective	highly effective
508	female	58	no education	8	10	central	know about the disease	know about the disease	never heard of the disease	have heard of but do not know	know about the disease	know about the disease	know about the disease	know about the disease	unknown	unknown	increase risk	does not increase risk	highly increase risk	highly increase risk	does not increase risk	does not increase risk	highly increase risk	effective	effective	highly effective	highly effective	highly effective	highly effective	effective	not effective	highly effective
509	male	55	no education	8	10	central	know about the disease	know about the disease	never heard of the disease	know about the disease	know about the disease	know about the disease	know about the disease	have heard of but do not know	does not increase risk	does not increase risk	highly increase risk	does not increase risk	highly increase risk	highly increase risk	does not increase risk	unknown	highly increase risk	highly effective	highly effective	effective	highly effective	highly effective	highly effective	highly effective	highly effective	highly effective
510	female	59	no education	8	10	central	know about the disease	know about the disease	never heard of the disease	know about the disease	have heard of but do not know	know about the disease	know about the disease	have heard of but do not know	increase risk	increase risk	highly increase risk	does not increase risk	highly increase risk	highly increase risk	does not increase risk	unknown	highly increase risk	effective	effective	effective	highly effective	highly effective	effective	not effective	not effective	highly effective
511	female	16	grade 6	1	4	central	know about the disease	know about the disease	know about the disease	have heard of but do not know	have heard of but do not know	know about the disease	know about the disease	know about the disease	highly increase risk	increase risk	increase risk	highly increase risk	highly increase risk	increase risk	increase risk	increase risk	highly increase risk	effective	effective	highly effective	highly effective	effective	effective	highly effective	effective	effective
512	male	27	5	1	4	central	know about the disease	know about the disease	know about the disease	know about the disease	know about the disease	have heard of but do not know	have heard of but do not know	know about the disease	highly increase risk	increase risk	increase risk	highly increase risk	highly increase risk	increase risk	increase risk	highly increase risk	highly increase risk	effective	effective	highly effective	highly effective	effective	effective	effective	effective	highly effective
513	female	45	5	1	4	central	know about the disease	know about the disease	have heard of but do not know	know about the disease	know about the disease	know about the disease	know about the disease	know about the disease	highly increase risk	highly increase risk	highly increase risk	highly increase risk	highly increase risk	highly increase risk	highly increase risk	highly increase risk	increase risk	highly effective	highly effective	effective	highly effective	highly effective	highly effective	highly effective	highly effective	highly effective
514	female	50	5	1	4	central	know about the disease	know about the disease	know about the disease	have heard of but do not know	have heard of but do not know	know about the disease	know about the disease	have heard of but do not know	highly increase risk	increase risk	increase risk	highly increase risk	highly increase risk	increase risk	increase risk	highly increase risk	increase risk	highly effective	highly effective	effective	effective	highly effective	highly effective	effective	highly effective	highly effective
515	female	58	5	1	4	central	know about the disease	know about the disease	have heard of but do not know	have heard of but do not know	have heard of but do not know	have heard of but do not know	have heard of but do not know	have heard of but do not know	highly increase risk	highly increase risk	increase risk	increase risk	increase risk	highly increase risk	highly increase risk	increase risk	increase risk	highly effective	effective	effective	effective	effective	effective	effective	highly effective	highly effective
516	female	24	5	2	4	central	know about the disease	know about the disease	never heard of the disease	know about the disease	know about the disease	know about the disease	know about the disease	know about the disease	highly increase risk	highly increase risk	highly increase risk	increase risk	highly increase risk	highly increase risk	increase risk	highly increase risk	highly increase risk	highly effective	highly effective	highly effective	highly effective	highly effective	highly effective	effective	unknown	highly effective
517	female	39	5	2	4	central	know about the disease	know about the disease	never heard of the disease	know about the disease	know about the disease	know about the disease	know about the disease	know about the disease	highly increase risk	highly increase risk	highly increase risk	increase risk	highly increase risk	highly increase risk	increase risk	highly increase risk	highly increase risk	highly effective	highly effective	highly effective	highly effective	highly effective	highly effective	effective	unknown	highly effective
518	male	55	grade 6	2	4	central	have heard of but do not know	have heard of but do not know	have heard of but do not know	have heard of but do not know	have heard of but do not know	have heard of but do not know	have heard of but do not know	have heard of but do not know	increase risk	increase risk	highly increase risk	highly increase risk	highly increase risk	highly increase risk	highly increase risk	increase risk	highly increase risk	not effective	not effective	effective	not effective	effective	not effective	not effective	effective	not effective
519	female	30	5	2	4	central	have heard of but do not know	have heard of but do not know	have heard of but do not know	have heard of but do not know	know about the disease	have heard of but do not know	have heard of but do not know	have heard of but do not know	increase risk	increase risk	increase risk	highly increase risk	highly increase risk	increase risk	highly increase risk	highly increase risk	highly increase risk	effective	highly effective	highly effective	effective	highly effective	highly effective	effective	highly effective	highly effective
520	male	58	grade 6	2	4	central	have heard of but do not know	have heard of but do not know	have heard of but do not know	have heard of but do not know	know about the disease	have heard of but do not know	have heard of but do not know	have heard of but do not know	increase risk	increase risk	highly increase risk	highly increase risk	highly increase risk	increase risk	highly increase risk	highly increase risk	increase risk	not effective	not effective	effective	effective	not effective	not effective	effective	effective	not effective
521	female	19	undergrad	3	4	central	know about the disease	have heard of but do not know	know about the disease	know about the disease	know about the disease	have heard of but do not know	have heard of but do not know	have heard of but do not know	highly increase risk	highly increase risk	highly increase risk	highly increase risk	increase risk	increase risk	highly increase risk	highly increase risk	increase risk	effective	highly effective	effective	effective	effective	effective	effective	effective	effective
522	female	29	5	3	4	central	know about the disease	know about the disease	know about the disease	have heard of but do not know	have heard of but do not know	know about the disease	know about the disease	have heard of but do not know	increase risk	increase risk	highly increase risk	increase risk	increase risk	highly increase risk	highly increase risk	increase risk	increase risk	effective	effective	highly effective	highly effective	highly effective	effective	highly effective	highly effective	effective
523	female	38	5	3	4	central	know about the disease	know about the disease	know about the disease	know about the disease	know about the disease	have heard of but do not know	have heard of but do not know	know about the disease	highly increase risk	increase risk	increase risk	highly increase risk	highly increase risk	increase risk	highly increase risk	highly increase risk	increase risk	highly effective	highly effective	effective	effective	highly effective	highly effective	highly effective	highly effective	highly effective
524	female	45	5	3	4	central	know about the disease	know about the disease	have heard of but do not know	know about the disease	have heard of but do not know	know about the disease	have heard of but do not know	know about the disease	highly increase risk	increase risk	increase risk	highly increase risk	highly increase risk	increase risk	increase risk	highly increase risk	increase risk	effective	effective	effective	effective	effective	effective	highly effective	highly effective	highly effective
525	male	58	grade 6	3	4	central	know about the disease	know about the disease	know about the disease	have heard of but do not know	have heard of but do not know	know about the disease	know about the disease	have heard of but do not know	highly increase risk	increase risk	highly increase risk	highly increase risk	increase risk	increase risk	increase risk	highly increase risk	highly increase risk	highly effective	effective	effective	effective	effective	effective	effective	highly effective	highly effective
526	female	25	undergrad	4	4	central	know about the disease	know about the disease	never heard of the disease	know about the disease	know about the disease	know about the disease	know about the disease	know about the disease	highly increase risk	highly increase risk	highly increase risk	highly increase risk	increase risk	highly increase risk	increase risk	increase risk	increase risk	effective	effective	effective	effective	effective	highly effective	highly effective	highly effective	highly effective
527	female	31	undergrad	4	4	central	know about the disease	know about the disease	have heard of but do not know	know about the disease	know about the disease	know about the disease	know about the disease	know about the disease	highly increase risk	increase risk	highly increase risk	increase risk	highly increase risk	highly increase risk	does not increase risk	increase risk	highly increase risk	highly effective	highly effective	highly effective	highly effective	highly effective	highly effective	highly effective	highly effective	highly effective
528	male	42	grade 6	4	4	central	know about the disease	know about the disease	know about the disease	have heard of but do not know	have heard of but do not know	have heard of but do not know	know about the disease	know about the disease	highly increase risk	highly increase risk	highly increase risk	increase risk	increase risk	highly increase risk	highly increase risk	increase risk	increase risk	highly effective	effective	effective	highly effective	highly effective	effective	effective	effective	effective
529	female	46	undergrad	4	4	central	know about the disease	know about the disease	have heard of but do not know	know about the disease	know about the disease	know about the disease	know about the disease	know about the disease	increase risk	increase risk	highly increase risk	highly increase risk	highly increase risk	highly increase risk	increase risk	increase risk	highly increase risk	effective	effective	effective	effective	effective	effective	not effective	not effective	highly effective
530	female	56	5	4	4	central	know about the disease	know about the disease	have heard of but do not know	know about the disease	know about the disease	know about the disease	know about the disease	know about the disease	highly increase risk	increase risk	highly increase risk	highly increase risk	increase risk	increase risk	highly increase risk	highly increase risk	increase risk	highly effective	highly effective	effective	effective	highly effective	highly effective	effective	highly effective	highly effective
531	female	41	undergrad	5	4	central	know about the disease	know about the disease	never heard of the disease	know about the disease	know about the disease	know about the disease	know about the disease	know about the disease	increase risk	increase risk	highly increase risk	increase risk	highly increase risk	highly increase risk	increase risk	increase risk	highly increase risk	effective	highly effective	effective	effective	effective	effective	effective	effective	effective
532	female	56	grade 6	5	4	central	know about the disease	know about the disease	know about the disease	know about the disease	know about the disease	know about the disease	know about the disease	know about the disease	highly increase risk	highly increase risk	highly increase risk	increase risk	highly increase risk	highly increase risk	does not increase risk	highly increase risk	highly increase risk	highly effective	highly effective	highly effective	highly effective	highly effective	highly effective	effective	not effective	highly effective
533	female	24	5	5	4	central	know about the disease	know about the disease	know about the disease	know about the disease	know about the disease	know about the disease	know about the disease	know about the disease	increase risk	increase risk	highly increase risk	increase risk	highly increase risk	highly increase risk	increase risk	increase risk	highly increase risk	effective	effective	highly effective	highly effective	highly effective	highly effective	not effective	not effective	effective
534	female	30	5	5	4	central	know about the disease	know about the disease	have heard of but do not know	know about the disease	know about the disease	know about the disease	know about the disease	know about the disease	increase risk	highly increase risk	highly increase risk	does not increase risk	highly increase risk	highly increase risk	unknown	does not increase risk	increase risk	highly effective	highly effective	highly effective	highly effective	highly effective	highly effective	effective	effective	highly effective
535	male	50	5	5	4	central	know about the disease	know about the disease	know about the disease	know about the disease	know about the disease	know about the disease	know about the disease	know about the disease	highly increase risk	highly increase risk	highly increase risk	highly increase risk	highly increase risk	highly increase risk	highly increase risk	highly increase risk	highly increase risk	highly effective	highly effective	highly effective	highly effective	highly effective	highly effective	highly effective	highly effective	highly effective
536	female	31	5	6	4	central	have heard of but do not know	have heard of but do not know	never heard of the disease	have heard of but do not know	have heard of but do not know	have heard of but do not know	have heard of but do not know	have heard of but do not know	increase risk	increase risk	unknown	increase risk	highly increase risk	highly increase risk	highly increase risk	highly increase risk	highly increase risk	effective	highly effective	highly effective	not effective	not effective	highly effective	highly effective	highly effective	highly effective
537	female	25	5	6	4	central	know about the disease	know about the disease	have heard of but do not know	have heard of but do not know	know about the disease	know about the disease	have heard of but do not know	have heard of but do not know	increase risk	increase risk	highly increase risk	highly increase risk	highly increase risk	highly increase risk	highly increase risk	highly increase risk	increase risk	effective	effective	effective	effective	effective	effective	highly effective	effective	effective
538	female	37	5	6	4	central	know about the disease	know about the disease	have heard of but do not know	know about the disease	know about the disease	have heard of but do not know	know about the disease	know about the disease	increase risk	increase risk	increase risk	increase risk	highly increase risk	highly increase risk	increase risk	increase risk	increase risk	highly effective	highly effective	effective	highly effective	highly effective	effective	highly effective	effective	effective
539	female	45	5	6	4	central	know about the disease	know about the disease	know about the disease	have heard of but do not know	have heard of but do not know	have heard of but do not know	have heard of but do not know	have heard of but do not know	highly increase risk	highly increase risk	increase risk	increase risk	increase risk	highly increase risk	highly increase risk	increase risk	increase risk	highly effective	highly effective	highly effective	effective	effective	effective	effective	effective	effective
540	male	56	5	6	4	central	know about the disease	know about the disease	have heard of but do not know	know about the disease	know about the disease	know about the disease	know about the disease	know about the disease	increase risk	increase risk	increase risk	highly increase risk	increase risk	increase risk	highly increase risk	increase risk	increase risk	effective	effective	highly effective	effective	effective	effective	highly effective	highly effective	effective
541	female	44	5	7	4	central	know about the disease	know about the disease	have heard of but do not know	know about the disease	know about the disease	know about the disease	know about the disease	know about the disease	highly increase risk	increase risk	does not increase risk	highly increase risk	increase risk	highly increase risk	increase risk	increase risk	highly increase risk	highly effective	highly effective	effective	highly effective	highly effective	effective	highly effective	highly effective	highly effective
542	female	21	undergrad	7	4	central	know about the disease	know about the disease	know about the disease	have heard of but do not know	know about the disease	know about the disease	know about the disease	know about the disease	highly increase risk	increase risk	highly increase risk	highly increase risk	increase risk	increase risk	highly increase risk	highly increase risk	increase risk	effective	effective	highly effective	highly effective	effective	effective	highly effective	effective	effective
543	female	31	5	7	4	central	know about the disease	know about the disease	have heard of but do not know	have heard of but do not know	know about the disease	know about the disease	have heard of but do not know	have heard of but do not know	increase risk	increase risk	increase risk	highly increase risk	highly increase risk	increase risk	increase risk	increase risk	highly increase risk	effective	effective	effective	effective	effective	highly effective	highly effective	effective	effective
544	female	54	undergrad	7	4	central	know about the disease	know about the disease	know about the disease	know about the disease	know about the disease	have heard of but do not know	have heard of but do not know	know about the disease	highly increase risk	increase risk	highly increase risk	increase risk	increase risk	highly increase risk	increase risk	increase risk	highly increase risk	highly effective	effective	effective	effective	effective	effective	effective	effective	effective
545	female	59	grade 6	7	4	central	never heard of the disease	have heard of but do not know	never heard of the disease	never heard of the disease	have heard of but do not know	have heard of but do not know	have heard of but do not know	know about the disease	increase risk	increase risk	increase risk	highly increase risk	highly increase risk	increase risk	increase risk	increase risk	highly increase risk	effective	effective	effective	effective	effective	highly effective	effective	effective	effective
546	female	47	undergrad	1	6	central	know about the disease	know about the disease	never heard of the disease	know about the disease	know about the disease	know about the disease	know about the disease	know about the disease	highly increase risk	highly increase risk	highly increase risk	increase risk	highly increase risk	highly increase risk	increase risk	highly increase risk	highly increase risk	highly effective	highly effective	highly effective	highly effective	highly effective	effective	effective	not effective	highly effective
547	female	35	5	1	6	central	know about the disease	know about the disease	never heard of the disease	know about the disease	know about the disease	know about the disease	know about the disease	know about the disease	highly increase risk	highly increase risk	highly increase risk	increase risk	highly increase risk	highly increase risk	highly increase risk	highly increase risk	highly increase risk	highly effective	highly effective	highly effective	highly effective	highly effective	effective	not effective	not effective	highly effective
548	female	36	undergrad	1	6	central	know about the disease	know about the disease	never heard of the disease	know about the disease	know about the disease	know about the disease	know about the disease	know about the disease	highly increase risk	highly increase risk	increase risk	does not increase risk	highly increase risk	highly increase risk	increase risk	highly increase risk	highly increase risk	highly effective	highly effective	highly effective	highly effective	highly effective	effective	not effective	not effective	highly effective
549	male	25	5	1	6	central	know about the disease	know about the disease	never heard of the disease	know about the disease	know about the disease	know about the disease	know about the disease	know about the disease	increase risk	increase risk	does not increase risk	does not increase risk	highly increase risk	highly increase risk	does not increase risk	highly increase risk	highly increase risk	highly effective	highly effective	highly effective	highly effective	highly effective	highly effective	not effective	not effective	highly effective
550	male	18	undergrad	1	6	central	know about the disease	know about the disease	never heard of the disease	know about the disease	never heard of the disease	know about the disease	know about the disease	know about the disease	increase risk	increase risk	unknown	does not increase risk	unknown	unknown	unknown	increase risk	highly increase risk	highly effective	highly effective	highly effective	highly effective	highly effective	highly effective	highly effective	not effective	highly effective
551	female	15	grade 6	2	6	central	know about the disease	know about the disease	never heard of the disease	know about the disease	know about the disease	know about the disease	know about the disease	know about the disease	increase risk	increase risk	highly increase risk	highly increase risk	highly increase risk	highly increase risk	increase risk	highly increase risk	highly increase risk	effective	effective	highly effective	highly effective	highly effective	highly effective	highly effective	highly effective	highly effective
552	female	52	grade 6	2	6	central	know about the disease	know about the disease	never heard of the disease	know about the disease	know about the disease	know about the disease	know about the disease	know about the disease	highly increase risk	highly increase risk	does not increase risk	unknown	highly increase risk	highly increase risk	does not increase risk	highly increase risk	highly increase risk	highly effective	highly effective	highly effective	highly effective	highly effective	effective	not effective	not effective	highly effective
553	female	38	5	2	6	central	know about the disease	know about the disease	never heard of the disease	know about the disease	know about the disease	know about the disease	know about the disease	know about the disease	increase risk	increase risk	highly increase risk	increase risk	increase risk	increase risk	highly increase risk	highly increase risk	highly increase risk	highly effective	highly effective	highly effective	highly effective	highly effective	highly effective	effective	not effective	highly effective
554	female	29	5	2	6	central	know about the disease	know about the disease	never heard of the disease	know about the disease	know about the disease	know about the disease	know about the disease	know about the disease	unknown	unknown	does not increase risk	unknown	highly increase risk	highly increase risk	does not increase risk	highly increase risk	highly increase risk	highly effective	highly effective	highly effective	highly effective	highly effective	effective	not effective	not effective	highly effective
555	female	60	no education	2	6	central	know about the disease	know about the disease	have heard of but do not know	know about the disease	know about the disease	know about the disease	know about the disease	know about the disease	unknown	unknown	unknown	unknown	unknown	unknown	increase risk	increase risk	increase risk	highly effective	highly effective	highly effective	highly effective	highly effective	highly effective	highly effective	highly effective	highly effective
556	female	58	grade 6	3	6	central	know about the disease	know about the disease	never heard of the disease	know about the disease	know about the disease	know about the disease	know about the disease	know about the disease	increase risk	increase risk	unknown	unknown	unknown	unknown	unknown	highly increase risk	highly increase risk	effective	effective	effective	effective	highly effective	highly effective	highly effective	not effective	effective
557	female	16	grade 6	3	6	central	know about the disease	know about the disease	know about the disease	know about the disease	know about the disease	know about the disease	know about the disease	know about the disease	highly increase risk	highly increase risk	highly increase risk	highly increase risk	highly increase risk	highly increase risk	highly increase risk	highly increase risk	highly increase risk	highly effective	highly effective	highly effective	highly effective	highly effective	highly effective	highly effective	highly effective	highly effective
558	female	37	undergrad	3	6	central	know about the disease	know about the disease	have heard of but do not know	know about the disease	know about the disease	know about the disease	know about the disease	know about the disease	highly increase risk	highly increase risk	highly increase risk	highly increase risk	increase risk	increase risk	increase risk	increase risk	highly increase risk	effective	effective	highly effective	highly effective	effective	highly effective	effective	effective	highly effective
559	female	27	undergrad	3	6	central	know about the disease	know about the disease	never heard of the disease	know about the disease	know about the disease	know about the disease	know about the disease	know about the disease	increase risk	increase risk	highly increase risk	increase risk	highly increase risk	highly increase risk	highly increase risk	highly increase risk	highly increase risk	highly effective	highly effective	highly effective	highly effective	highly effective	highly effective	highly effective	highly effective	highly effective
560	male	58	no education	4	6	central	know about the disease	know about the disease	know about the disease	know about the disease	know about the disease	know about the disease	know about the disease	know about the disease	increase risk	increase risk	increase risk	increase risk	highly increase risk	highly increase risk	increase risk	increase risk	highly increase risk	highly effective	highly effective	highly effective	highly effective	highly effective	highly effective	effective	highly effective	highly effective
561	female	33	5	4	6	central	know about the disease	know about the disease	never heard of the disease	know about the disease	know about the disease	know about the disease	know about the disease	know about the disease	increase risk	increase risk	increase risk	does not increase risk	highly increase risk	highly increase risk	highly increase risk	highly increase risk	highly increase risk	highly effective	highly effective	highly effective	highly effective	highly effective	effective	highly effective	not effective	highly effective
562	female	36	5	4	6	central	know about the disease	know about the disease	never heard of the disease	know about the disease	know about the disease	know about the disease	know about the disease	know about the disease	does not increase risk	does not increase risk	does not increase risk	unknown	highly increase risk	highly increase risk	does not increase risk	highly increase risk	highly increase risk	highly effective	highly effective	highly effective	highly effective	highly effective	highly effective	not effective	not effective	highly effective
563	female	17	undergrad	4	6	central	know about the disease	know about the disease	never heard of the disease	know about the disease	know about the disease	know about the disease	know about the disease	know about the disease	increase risk	increase risk	unknown	unknown	unknown	unknown	unknown	highly increase risk	highly increase risk	effective	effective	highly effective	highly effective	highly effective	highly effective	highly effective	not effective	highly effective
564	female	47	5	4	6	central	know about the disease	know about the disease	know about the disease	know about the disease	know about the disease	know about the disease	know about the disease	know about the disease	increase risk	increase risk	highly increase risk	increase risk	highly increase risk	increase risk	increase risk	increase risk	highly increase risk	effective	effective	highly effective	highly effective	effective	highly effective	effective	effective	effective
565	male	42	5	5	6	central	know about the disease	know about the disease	never heard of the disease	know about the disease	know about the disease	know about the disease	know about the disease	know about the disease	highly increase risk	highly increase risk	does not increase risk	does not increase risk	highly increase risk	highly increase risk	does not increase risk	highly increase risk	highly increase risk	effective	effective	highly effective	highly effective	highly effective	effective	not effective	not effective	highly effective
566	female	28	5	5	6	central	know about the disease	know about the disease	never heard of the disease	know about the disease	know about the disease	know about the disease	know about the disease	know about the disease	increase risk	increase risk	does not increase risk	highly increase risk	highly increase risk	highly increase risk	does not increase risk	highly increase risk	highly increase risk	highly effective	highly effective	highly effective	highly effective	highly effective	effective	not effective	not effective	highly effective
567	female	58	5	5	6	central	know about the disease	know about the disease	never heard of the disease	know about the disease	know about the disease	know about the disease	know about the disease	know about the disease	highly increase risk	highly increase risk	does not increase risk	increase risk	highly increase risk	highly increase risk	highly increase risk	highly increase risk	highly increase risk	effective	effective	highly effective	highly effective	highly effective	effective	not effective	not effective	effective
568	female	47	5	5	6	central	know about the disease	know about the disease	never heard of the disease	know about the disease	know about the disease	know about the disease	know about the disease	know about the disease	increase risk	increase risk	highly increase risk	highly increase risk	highly increase risk	highly increase risk	highly increase risk	highly increase risk	highly increase risk	highly effective	highly effective	highly effective	highly effective	highly effective	highly effective	effective	not effective	effective
569	female	18	5	5	6	central	know about the disease	know about the disease	never heard of the disease	know about the disease	know about the disease	know about the disease	know about the disease	know about the disease	highly increase risk	highly increase risk	unknown	unknown	unknown	unknown	unknown	highly increase risk	highly increase risk	highly effective	highly effective	highly effective	highly effective	highly effective	highly effective	not effective	not effective	highly effective
570	male	19	5	6	6	central	know about the disease	know about the disease	have heard of but do not know	know about the disease	know about the disease	know about the disease	know about the disease	know about the disease	does not increase risk	does not increase risk	increase risk	increase risk	increase risk	increase risk	increase risk	highly increase risk	highly increase risk	highly effective	highly effective	highly effective	highly effective	highly effective	highly effective	effective	effective	highly effective
571	female	47	5	6	6	central	know about the disease	know about the disease	never heard of the disease	know about the disease	have heard of but do not know	know about the disease	know about the disease	know about the disease	highly increase risk	highly increase risk	increase risk	increase risk	highly increase risk	highly increase risk	highly increase risk	highly increase risk	highly increase risk	highly effective	highly effective	highly effective	highly effective	highly effective	highly effective	unknown	effective	highly effective
572	female	37		6	6	central	know about the disease	know about the disease	never heard of the disease	have heard of but do not know	have heard of but do not know	know about the disease	know about the disease	know about the disease	highly increase risk	highly increase risk	increase risk	increase risk	highly increase risk	highly increase risk	does not increase risk	highly increase risk	highly increase risk	highly effective	highly effective	highly effective	highly effective	highly effective	highly effective	effective	not effective	effective
573	female	66	no education	6	6	central	know about the disease	know about the disease	never heard of the disease	know about the disease	know about the disease	know about the disease	know about the disease	know about the disease	increase risk	increase risk	highly increase risk	highly increase risk	highly increase risk	highly increase risk	highly increase risk	highly increase risk	highly increase risk	highly effective	highly effective	highly effective	highly effective	highly effective	highly effective	highly effective	highly effective	highly effective
574	male	27	5	6	6	central	know about the disease	know about the disease	never heard of the disease	know about the disease	know about the disease	know about the disease	know about the disease	know about the disease	highly increase risk	does not increase risk	unknown	increase risk	unknown	unknown	unknown	highly increase risk	highly increase risk	highly effective	highly effective	highly effective	highly effective	highly effective	highly effective	unknown	not effective	highly effective
575	male	33	undergrad	7	6	central	know about the disease	know about the disease	never heard of the disease	have heard of but do not know	have heard of but do not know	know about the disease	know about the disease	know about the disease	increase risk	increase risk	highly increase risk	increase risk	highly increase risk	highly increase risk	increase risk	highly increase risk	highly increase risk	highly effective	highly effective	highly effective	highly effective	highly effective	effective	effective	not effective	highly effective
576	female	20	undergrad	7	6	central	know about the disease	know about the disease	never heard of the disease	know about the disease	know about the disease	know about the disease	know about the disease	know about the disease	highly increase risk	highly increase risk	highly increase risk	highly increase risk	highly increase risk	highly increase risk	unknown	highly increase risk	highly increase risk	highly effective	highly effective	highly effective	highly effective	highly effective	highly effective	unknown	unknown	highly effective
577	female	71	no education	7	6	central	know about the disease	know about the disease	never heard of the disease	have heard of but do not know	have heard of but do not know	know about the disease	know about the disease	know about the disease	highly increase risk	highly increase risk	increase risk	unknown	highly increase risk	highly increase risk	does not increase risk	highly increase risk	highly increase risk	highly effective	highly effective	highly effective	highly effective	highly effective	effective	unknown	not effective	highly effective
578	female	51	grade 6	7	6	central	know about the disease	know about the disease	never heard of the disease	know about the disease	know about the disease	know about the disease	know about the disease	know about the disease	does not increase risk	does not increase risk	increase risk	increase risk	highly increase risk	highly increase risk	highly increase risk	highly increase risk	highly increase risk	highly effective	highly effective	highly effective	highly effective	highly effective	highly effective	highly effective	highly effective	highly effective
579	male	28	grade 6	7	6	central	know about the disease	know about the disease	never heard of the disease	know about the disease	know about the disease	know about the disease	know about the disease	know about the disease	increase risk	increase risk	unknown	unknown	unknown	unknown	unknown	highly increase risk	highly increase risk	highly effective	effective	highly effective	highly effective	highly effective	highly effective	effective	not effective	highly effective
580	female	30	5	8	6	central	know about the disease	know about the disease	never heard of the disease	know about the disease	know about the disease	know about the disease	know about the disease	know about the disease	increase risk	increase risk	highly increase risk	does not increase risk	does not increase risk	does not increase risk	increase risk	highly increase risk	highly increase risk	highly effective	highly effective	highly effective	highly effective	highly effective	highly effective	not effective	not effective	highly effective
581	male	50	grade 6	8	6	central	know about the disease	know about the disease	never heard of the disease	never heard of the disease	never heard of the disease	know about the disease	know about the disease	know about the disease	highly increase risk	highly increase risk	highly increase risk	highly increase risk	highly increase risk	highly increase risk	increase risk	highly increase risk	highly increase risk	highly effective	highly effective	highly effective	highly effective	highly effective	highly effective	not effective	not effective	highly effective
582	female	70	no education	8	6	central	know about the disease	know about the disease	never heard of the disease	know about the disease	know about the disease	know about the disease	know about the disease	know about the disease	highly increase risk	highly increase risk	highly increase risk	highly increase risk	highly increase risk	highly increase risk	highly increase risk	highly increase risk	highly increase risk	highly effective	highly effective	highly effective	highly effective	highly effective	highly effective	highly effective	highly effective	highly effective
583	female	40	undergrad	8	6	central	know about the disease	know about the disease	never heard of the disease	know about the disease	know about the disease	know about the disease	know about the disease	know about the disease	highly increase risk	highly increase risk	highly increase risk	highly increase risk	highly increase risk	highly increase risk	highly increase risk	highly increase risk	highly increase risk	highly effective	highly effective	highly effective	highly effective	highly effective	highly effective	effective	effective	highly effective
584	female	17	grade 6	8	6	central	know about the disease	know about the disease	never heard of the disease	know about the disease	know about the disease	know about the disease	know about the disease	know about the disease	increase risk	increase risk	unknown	unknown	unknown	unknown	unknown	highly increase risk	highly increase risk	effective	effective	effective	effective	effective	effective	effective	not effective	effective
585	female	37	undergrad	9	6	central	know about the disease	know about the disease	never heard of the disease	know about the disease	know about the disease	know about the disease	know about the disease	know about the disease	highly increase risk	highly increase risk	highly increase risk	highly increase risk	highly increase risk	highly increase risk	highly increase risk	highly increase risk	highly increase risk	highly effective	highly effective	highly effective	highly effective	highly effective	highly effective	highly effective	effective	highly effective
586	male	50	no education	9	6	central	know about the disease	know about the disease	have heard of but do not know	know about the disease	know about the disease	know about the disease	know about the disease	know about the disease	increase risk	increase risk	increase risk	increase risk	increase risk	increase risk	increase risk	increase risk	increase risk	highly effective	highly effective	highly effective	highly effective	highly effective	highly effective	highly effective	highly effective	highly effective
587	male	60	no education	9	6	central	know about the disease	know about the disease	never heard of the disease	know about the disease	never heard of the disease	know about the disease	know about the disease	know about the disease	increase risk	increase risk	unknown	unknown	unknown	unknown	unknown	increase risk	highly increase risk	effective	effective	effective	highly effective	highly effective	highly effective	highly effective	not effective	effective
588	male	30	5	9	6	central	know about the disease	know about the disease	know about the disease	know about the disease	know about the disease	know about the disease	know about the disease	know about the disease	highly increase risk	highly increase risk	highly increase risk	highly increase risk	highly increase risk	highly increase risk	highly increase risk	highly increase risk	highly increase risk	highly effective	highly effective	highly effective	highly effective	highly effective	highly effective	highly effective	highly effective	highly effective
589	male	16	grade 6	9	6	central	know about the disease	know about the disease	never heard of the disease	know about the disease	know about the disease	know about the disease	know about the disease	know about the disease	does not increase risk	does not increase risk	highly increase risk	does not increase risk	highly increase risk	highly increase risk	increase risk	highly increase risk	highly increase risk	highly effective	highly effective	highly effective	highly effective	highly effective	highly effective	effective	highly effective	highly effective
590	female	46	undergrad	10	6	central	know about the disease	know about the disease	never heard of the disease	know about the disease	know about the disease	know about the disease	know about the disease	know about the disease	increase risk	increase risk	increase risk	increase risk	increase risk	increase risk	increase risk	highly increase risk	highly increase risk	effective	effective	effective	effective	effective	effective	effective	not effective	effective
591	female	38	5	10	6	central	know about the disease	know about the disease	never heard of the disease	know about the disease	know about the disease	know about the disease	know about the disease	know about the disease	highly increase risk	highly increase risk	unknown	unknown	unknown	unknown	unknown	highly increase risk	highly increase risk	highly effective	highly effective	highly effective	highly effective	highly effective	highly effective	highly effective	not effective	highly effective
592	male	61	no education	10	6	central	know about the disease	know about the disease	have heard of but do not know	know about the disease	know about the disease	know about the disease	know about the disease	know about the disease	does not increase risk	does not increase risk	increase risk	increase risk	increase risk	increase risk	increase risk	increase risk	highly increase risk	highly effective	highly effective	highly effective	highly effective	highly effective	highly effective	highly effective	highly effective	highly effective
593	female	26	undergrad	10	6	central	know about the disease	know about the disease	never heard of the disease	know about the disease	know about the disease	know about the disease	know about the disease	know about the disease	highly increase risk	highly increase risk	highly increase risk	increase risk	highly increase risk	highly increase risk	highly increase risk	highly increase risk	highly increase risk	highly effective	highly effective	highly effective	highly effective	highly effective	highly effective	effective	not effective	highly effective
594	female	24	5	10	6	central	know about the disease	know about the disease	know about the disease	know about the disease	know about the disease	know about the disease	know about the disease	know about the disease	highly increase risk	highly increase risk	highly increase risk	does not increase risk	highly increase risk	highly increase risk	increase risk	highly increase risk	highly increase risk	highly effective	highly effective	highly effective	highly effective	highly effective	highly effective	highly effective	not effective	highly effective
595	male	34	undergrad	11	6	central	know about the disease	know about the disease	never heard of the disease	know about the disease	know about the disease	know about the disease	know about the disease	know about the disease	highly increase risk	highly increase risk	highly increase risk	does not increase risk	highly increase risk	highly increase risk	does not increase risk	highly increase risk	highly increase risk	highly effective	highly effective	highly effective	highly effective	highly effective	highly effective	not effective	not effective	highly effective
596	female	19	undergrad	11	6	central	know about the disease	know about the disease	know about the disease	know about the disease	know about the disease	know about the disease	know about the disease	know about the disease	increase risk	increase risk	increase risk	does not increase risk	highly increase risk	highly increase risk	increase risk	highly increase risk	highly increase risk	highly effective	highly effective	highly effective	highly effective	highly effective	highly effective	highly effective	not effective	highly effective
597	male	60	grade 6	11	6	central	know about the disease	know about the disease	have heard of but do not know	know about the disease	know about the disease	know about the disease	know about the disease	know about the disease	highly increase risk	highly increase risk	increase risk	increase risk	highly increase risk	highly increase risk	increase risk	highly increase risk	highly increase risk	highly effective	highly effective	highly effective	highly effective	highly effective	highly effective	effective	effective	highly effective
598	female	36	undergrad	11	6	central	know about the disease	know about the disease	never heard of the disease	know about the disease	know about the disease	know about the disease	know about the disease	know about the disease	highly increase risk	highly increase risk	unknown	unknown	unknown	does not increase risk	unknown	highly increase risk	highly increase risk	highly effective	effective	highly effective	highly effective	highly effective	highly effective	highly effective	not effective	highly effective
599	male	49		11	6	central	know about the disease	know about the disease	never heard of the disease	know about the disease	know about the disease	know about the disease	know about the disease	know about the disease	increase risk	increase risk	unknown	unknown	unknown	unknown	unknown	increase risk	highly increase risk	effective	effective	effective	effective	effective	effective	effective	not effective	effective
600	female	21	5	12	6	central	know about the disease	know about the disease	know about the disease	know about the disease	know about the disease	know about the disease	know about the disease	know about the disease	increase risk	increase risk	highly increase risk	highly increase risk	highly increase risk	highly increase risk	highly increase risk	highly increase risk	highly increase risk	highly effective	highly effective	highly effective	highly effective	highly effective	highly effective	highly effective	not effective	highly effective
601	male	33	5	12	6	central	know about the disease	know about the disease	never heard of the disease	know about the disease	know about the disease	know about the disease	know about the disease	know about the disease	highly increase risk	highly increase risk	increase risk	increase risk	highly increase risk	highly increase risk	unknown	highly increase risk	highly increase risk	highly effective	highly effective	highly effective	highly effective	highly effective	highly effective	effective	not effective	highly effective
602	female	38	undergrad	12	6	central	know about the disease	know about the disease	never heard of the disease	know about the disease	know about the disease	know about the disease	know about the disease	know about the disease	highly increase risk	highly increase risk	highly increase risk	does not increase risk	highly increase risk	highly increase risk	does not increase risk	highly increase risk	highly increase risk	highly effective	highly effective	highly effective	highly effective	highly effective	effective	effective	not effective	highly effective
603	male	65	no education	12	6	central	know about the disease	know about the disease	never heard of the disease	know about the disease	know about the disease	know about the disease	know about the disease	know about the disease	unknown	unknown	unknown	unknown	unknown	unknown	unknown	increase risk	highly increase risk	unknown	unknown	unknown	effective	effective	highly effective	highly effective	not effective	effective
604	male	47	5	12	6	central	know about the disease	know about the disease	have heard of but do not know	know about the disease	know about the disease	know about the disease	know about the disease	know about the disease	increase risk	increase risk	highly increase risk	highly increase risk	highly increase risk	highly increase risk	highly increase risk	increase risk	highly increase risk	effective	effective	highly effective	highly effective	highly effective	highly effective	highly effective	effective	highly effective
605	female	33	5	13	6	central	know about the disease	know about the disease	know about the disease	know about the disease	know about the disease	know about the disease	know about the disease	know about the disease	increase risk	increase risk	increase risk	increase risk	highly increase risk	highly increase risk	increase risk	increase risk	highly increase risk	highly effective	highly effective	highly effective	highly effective	highly effective	highly effective	effective	not effective	highly effective
606	male	18	undergrad	13	6	central	know about the disease	know about the disease	know about the disease	know about the disease	know about the disease	know about the disease	know about the disease	know about the disease	highly increase risk	highly increase risk	highly increase risk	does not increase risk	highly increase risk	highly increase risk	increase risk	highly increase risk	highly increase risk	highly effective	highly effective	highly effective	highly effective	highly effective	highly effective	highly effective	not effective	highly effective
607	female	42	5	13	6	central	know about the disease	know about the disease	never heard of the disease	know about the disease	know about the disease	know about the disease	know about the disease	know about the disease	highly increase risk	highly increase risk	highly increase risk	highly increase risk	highly increase risk	highly increase risk	highly increase risk	highly increase risk	highly increase risk	highly effective	highly effective	highly effective	highly effective	highly effective	highly effective	effective	effective	highly effective
608	female	50	undergrad	13	6	central	know about the disease	know about the disease	have heard of but do not know	know about the disease	know about the disease	know about the disease	know about the disease	know about the disease	increase risk	increase risk	highly increase risk	increase risk	highly increase risk	highly increase risk	increase risk	highly increase risk	highly increase risk	highly effective	highly effective	highly effective	highly effective	highly effective	highly effective	highly effective	effective	highly effective
609	female	61	no education	13	6	central	know about the disease	know about the disease	never heard of the disease	know about the disease	never heard of the disease	know about the disease	know about the disease	know about the disease	increase risk	increase risk	does not increase risk	does not increase risk	does not increase risk	does not increase risk	unknown	increase risk	increase risk	effective	effective	effective	effective	effective	effective	highly effective	not effective	effective
610	female	30	5	14	6	central	know about the disease	know about the disease	never heard of the disease	know about the disease	know about the disease	know about the disease	know about the disease	know about the disease	highly increase risk	highly increase risk	highly increase risk	highly increase risk	highly increase risk	highly increase risk	increase risk	highly increase risk	highly increase risk	effective	effective	highly effective	highly effective	highly effective	not effective	not effective	not effective	highly effective
611	female	68	no education	14	6	central	know about the disease	know about the disease	know about the disease	know about the disease	know about the disease	know about the disease	know about the disease	know about the disease	highly increase risk	highly increase risk	highly increase risk	highly increase risk	highly increase risk	highly increase risk	increase risk	highly increase risk	highly increase risk	effective	effective	highly effective	highly effective	highly effective	not effective	not effective	not effective	highly effective
612	female	25	5	14	6	central	know about the disease	know about the disease	never heard of the disease	know about the disease	know about the disease	know about the disease	know about the disease	know about the disease	increase risk	increase risk	does not increase risk	does not increase risk	highly increase risk	highly increase risk	does not increase risk	highly increase risk	highly increase risk	highly effective	highly effective	highly effective	highly effective	highly effective	highly effective	highly effective	not effective	highly effective
613	male	40	5	14	6	central	know about the disease	know about the disease	have heard of but do not know	know about the disease	know about the disease	know about the disease	know about the disease	know about the disease	increase risk	increase risk	highly increase risk	highly increase risk	highly increase risk	highly increase risk	increase risk	increase risk	highly increase risk	effective	effective	effective	highly effective	highly effective	highly effective	effective	effective	highly effective
614	male	48	grade 6	14	6	central	know about the disease	know about the disease	never heard of the disease	know about the disease	know about the disease	know about the disease	know about the disease	know about the disease	increase risk	increase risk	unknown	unknown	unknown	unknown	unknown	increase risk	increase risk	effective	effective	effective	highly effective	effective	highly effective	highly effective	unknown	effective
615	female	23	5	15	6	central	know about the disease	know about the disease	know about the disease	know about the disease	know about the disease	know about the disease	know about the disease	know about the disease	increase risk	does not increase risk	increase risk	does not increase risk	highly increase risk	highly increase risk	increase risk	highly increase risk	highly increase risk	effective	effective	highly effective	highly effective	highly effective	highly effective	effective	not effective	highly effective
616	female	26	5	15	6	central	know about the disease	know about the disease	never heard of the disease	know about the disease	know about the disease	know about the disease	know about the disease	know about the disease	increase risk	increase risk	highly increase risk	highly increase risk	highly increase risk	highly increase risk	increase risk	highly increase risk	highly increase risk	highly effective	highly effective	highly effective	highly effective	highly effective	highly effective	highly effective	not effective	highly effective
617	male	62	no education	15	6	central	know about the disease	know about the disease	have heard of but do not know	know about the disease	know about the disease	know about the disease	know about the disease	know about the disease	increase risk	increase risk	increase risk	increase risk	increase risk	increase risk	increase risk	increase risk	highly increase risk	highly effective	highly effective	highly effective	highly effective	highly effective	highly effective	highly effective	effective	highly effective
618	female	38	grade 6	15	6	central	know about the disease	know about the disease	never heard of the disease	know about the disease	know about the disease	know about the disease	know about the disease	know about the disease	increase risk	does not increase risk	does not increase risk	unknown	unknown	unknown	unknown	increase risk	increase risk	effective	effective	effective	effective	effective	effective	effective	not effective	effective
619	male	49	grade 6	15	6	central	know about the disease	know about the disease	never heard of the disease	know about the disease	know about the disease	know about the disease	know about the disease	know about the disease	increase risk	increase risk	increase risk	increase risk	increase risk	increase risk	increase risk	increase risk	increase risk	effective	effective	effective	effective	effective	effective	effective	not effective	effective
620	female	21	5	16	6	central	know about the disease	know about the disease	know about the disease	know about the disease	know about the disease	know about the disease	know about the disease	know about the disease	highly increase risk	highly increase risk	highly increase risk	increase risk	highly increase risk	highly increase risk	highly increase risk	highly increase risk	highly increase risk	highly effective	highly effective	highly effective	highly effective	highly effective	highly effective	effective	not effective	highly effective
621	female	37	5	16	6	central	know about the disease	know about the disease	have heard of but do not know	know about the disease	know about the disease	know about the disease	know about the disease	know about the disease	increase risk	increase risk	highly increase risk	highly increase risk	highly increase risk	highly increase risk	highly increase risk	highly increase risk	highly increase risk	effective	effective	highly effective	highly effective	highly effective	highly effective	effective	effective	highly effective
622	female	46	5	16	6	central	know about the disease	know about the disease	have heard of but do not know	know about the disease	know about the disease	know about the disease	know about the disease	know about the disease	increase risk	increase risk	highly increase risk	increase risk	highly increase risk	highly increase risk	increase risk	highly increase risk	highly increase risk	highly effective	highly effective	highly effective	highly effective	highly effective	highly effective	effective	effective	highly effective
623	female	59	no education	16	6	central	know about the disease	know about the disease	never heard of the disease	know about the disease	know about the disease	know about the disease	know about the disease	know about the disease	increase risk	increase risk	unknown	unknown	unknown	unknown	unknown	increase risk	increase risk	effective	effective	effective	effective	effective	effective	effective	not effective	effective
624	female	33	5	16	6	central	know about the disease	know about the disease	know about the disease	know about the disease	know about the disease	know about the disease	know about the disease	know about the disease	highly increase risk	highly increase risk	increase risk	does not increase risk	highly increase risk	highly increase risk	increase risk	highly increase risk	highly increase risk	effective	effective	highly effective	highly effective	highly effective	highly effective	effective	not effective	highly effective
625	male	23	5	1	9	central	know about the disease	know about the disease	never heard of the disease	know about the disease	know about the disease	know about the disease	know about the disease	know about the disease	increase risk	highly increase risk	does not increase risk	does not increase risk	does not increase risk	does not increase risk	unknown	highly increase risk	highly increase risk	highly effective	highly effective	highly effective	highly effective	highly effective	highly effective	unknown	not effective	highly effective
626	female	36	5	1	9	central	know about the disease	know about the disease	never heard of the disease	know about the disease	know about the disease	know about the disease	know about the disease	know about the disease	highly increase risk	highly increase risk	does not increase risk	unknown	increase risk	increase risk	does not increase risk	highly increase risk	highly increase risk	highly effective	highly effective	highly effective	highly effective	highly effective	highly effective	not effective	unknown	highly effective
627	male	27	5	1	9	central	know about the disease	know about the disease	never heard of the disease	know about the disease	know about the disease	know about the disease	know about the disease	know about the disease	highly increase risk	increase risk	does not increase risk	does not increase risk	does not increase risk	does not increase risk	does not increase risk	highly increase risk	highly increase risk	highly effective	highly effective	highly effective	highly effective	highly effective	highly effective	effective	not effective	highly effective
628	female	76	no education	1	9	central	know about the disease	know about the disease	never heard of the disease	have heard of but do not know	never heard of the disease	know about the disease	know about the disease	have heard of but do not know	increase risk	highly increase risk	does not increase risk	does not increase risk	does not increase risk	does not increase risk	unknown	highly increase risk	highly increase risk	highly effective	highly effective	highly effective	highly effective	highly effective	highly effective	unknown	unknown	highly effective
629	female	54	5	1	9	central	know about the disease	know about the disease	know about the disease	know about the disease	know about the disease	know about the disease	know about the disease	know about the disease	highly increase risk	increase risk	does not increase risk	does not increase risk	does not increase risk	does not increase risk	does not increase risk	highly increase risk	highly increase risk	highly effective	highly effective	highly effective	highly effective	highly effective	highly effective	effective	unknown	highly effective
630	female	48	no education	2	9	central	have heard of but do not know	know about the disease	never heard of the disease	know about the disease	know about the disease	know about the disease	know about the disease	know about the disease	highly increase risk	highly increase risk	highly increase risk	unknown	highly increase risk	highly increase risk	highly increase risk	unknown	highly increase risk	highly effective	highly effective	highly effective	highly effective	highly effective	effective	unknown	unknown	highly effective
631	male	38	5	2	9	central	know about the disease	know about the disease	never heard of the disease	know about the disease	know about the disease	know about the disease	know about the disease	know about the disease	highly increase risk	highly increase risk	highly increase risk	highly increase risk	highly increase risk	highly increase risk	highly increase risk	highly increase risk	highly increase risk	highly effective	highly effective	highly effective	highly effective	highly effective	effective	unknown	unknown	highly effective
632	female	26	undergrad	2	9	central	know about the disease	know about the disease	never heard of the disease	know about the disease	know about the disease	know about the disease	know about the disease	know about the disease	highly increase risk	highly increase risk	highly increase risk	highly increase risk	highly increase risk	highly increase risk	highly increase risk	highly increase risk	highly increase risk	highly effective	highly effective	highly effective	highly effective	highly effective	effective	not effective	unknown	highly effective
633	female	15	grade 6	2	9	central	know about the disease	know about the disease	never heard of the disease	know about the disease	know about the disease	know about the disease	know about the disease	know about the disease	highly increase risk	highly increase risk	highly increase risk	highly increase risk	highly increase risk	highly increase risk	highly increase risk	highly increase risk	highly increase risk	highly effective	highly effective	highly effective	highly effective	highly effective	effective	not effective	not effective	highly effective
634	male	58	no education	2	9	central	know about the disease	know about the disease	have heard of but do not know	know about the disease	know about the disease	know about the disease	know about the disease	know about the disease	highly increase risk	highly increase risk	highly increase risk	does not increase risk	highly increase risk	highly increase risk	highly increase risk	increase risk	highly increase risk	highly effective	highly effective	highly effective	highly effective	highly effective	effective	not effective	not effective	highly effective
635	male	23	grade 6	3	9	central	know about the disease	know about the disease	never heard of the disease	know about the disease	know about the disease	know about the disease	know about the disease	know about the disease	highly increase risk	highly increase risk	increase risk	increase risk	increase risk	highly increase risk	increase risk	increase risk	increase risk	effective	highly effective	highly effective	highly effective	highly effective	effective	highly effective	highly effective	highly effective
636	female	60	no education	3	9	central	know about the disease	know about the disease	never heard of the disease	know about the disease	know about the disease	know about the disease	know about the disease	know about the disease	highly increase risk	highly increase risk	increase risk	increase risk	highly increase risk	highly increase risk	increase risk	increase risk	increase risk	effective	effective	effective	highly effective	highly effective	effective	effective	effective	highly effective
637	male	35	grade 6	3	9	central	know about the disease	never heard of the disease	never heard of the disease	know about the disease	know about the disease	know about the disease	know about the disease	know about the disease	highly increase risk	highly increase risk	increase risk	increase risk	increase risk	highly increase risk	increase risk	increase risk	increase risk	effective	effective	effective	highly effective	effective	effective	highly effective	highly effective	highly effective
638	female	44	5	3	9	central	know about the disease	know about the disease	never heard of the disease	know about the disease	know about the disease	know about the disease	know about the disease	know about the disease	highly increase risk	highly increase risk	highly increase risk	highly increase risk	highly increase risk	highly increase risk	highly increase risk	highly increase risk	highly increase risk	highly effective	highly effective	highly effective	highly effective	highly effective	highly effective	highly effective	highly effective	highly effective
639	male	48	undergrad	3	9	central	know about the disease	know about the disease	never heard of the disease	know about the disease	know about the disease	know about the disease	know about the disease	know about the disease	highly increase risk	highly increase risk	increase risk	increase risk	increase risk	increase risk	does not increase risk	does not increase risk	does not increase risk	highly effective	highly effective	effective	effective	effective	highly effective	highly effective	not effective	highly effective
640	male	25	grade 6	4	9	central	know about the disease	know about the disease	never heard of the disease	know about the disease	know about the disease	know about the disease	know about the disease	know about the disease	highly increase risk	highly increase risk	does not increase risk	increase risk	highly increase risk	highly increase risk	highly increase risk	highly increase risk	unknown	highly effective	highly effective	highly effective	highly effective	highly effective	highly effective	unknown	not effective	highly effective
641	female	38	5	4	9	central	know about the disease	know about the disease	never heard of the disease	know about the disease	know about the disease	know about the disease	know about the disease	know about the disease	highly increase risk	highly increase risk	does not increase risk	unknown	increase risk	increase risk	does not increase risk	highly increase risk	highly increase risk	highly effective	highly effective	highly effective	highly effective	highly effective	highly effective	highly effective	not effective	highly effective
642	male	29	5	4	9	central	know about the disease	know about the disease	never heard of the disease	know about the disease	know about the disease	know about the disease	know about the disease	know about the disease	highly increase risk	increase risk	does not increase risk	does not increase risk	does not increase risk	does not increase risk	does not increase risk	highly increase risk	highly increase risk	highly effective	highly effective	highly effective	highly effective	highly effective	effective	not effective	not effective	not effective
643	female	71	no education	4	9	central	know about the disease	know about the disease	never heard of the disease	have heard of but do not know	have heard of but do not know	know about the disease	know about the disease	have heard of but do not know	increase risk	highly increase risk	does not increase risk	does not increase risk	does not increase risk	does not increase risk	unknown	highly increase risk	highly increase risk	highly effective	highly effective	highly effective	highly effective	highly effective	effective	effective	effective	highly effective
644	female	23	grade 6	4	9	central	know about the disease	know about the disease	never heard of the disease	know about the disease	know about the disease	know about the disease	know about the disease	know about the disease	highly increase risk	increase risk	increase risk	increase risk	highly increase risk	highly increase risk	highly increase risk	highly increase risk	highly increase risk	effective	highly effective	highly effective	highly effective	effective	effective	effective	not effective	highly effective
645	female	24	undergrad	5	9	central	know about the disease	know about the disease	never heard of the disease	know about the disease	know about the disease	know about the disease	know about the disease	know about the disease	highly increase risk	highly increase risk	highly increase risk	increase risk	increase risk	highly increase risk	increase risk	increase risk	increase risk	effective	highly effective	highly effective	effective	effective	effective	highly effective	unknown	highly effective
646	male	28	undergrad	5	9	central	know about the disease	know about the disease	never heard of the disease	know about the disease	know about the disease	know about the disease	know about the disease	know about the disease	increase risk	increase risk	increase risk	increase risk	increase risk	increase risk	increase risk	increase risk	increase risk	highly effective	highly effective	highly effective	highly effective	highly effective	highly effective	highly effective	highly effective	highly effective
647	male	37	grade 6	5	9	central	know about the disease	know about the disease	never heard of the disease	know about the disease	know about the disease	know about the disease	know about the disease	know about the disease	highly increase risk	highly increase risk	highly increase risk	increase risk	highly increase risk	highly increase risk	highly increase risk	highly increase risk	highly increase risk	highly effective	highly effective	highly effective	effective	highly effective	highly effective	highly effective	unknown	effective
648	female	45	no education	5	9	central	know about the disease	know about the disease	never heard of the disease	know about the disease	know about the disease	know about the disease	know about the disease	know about the disease	increase risk	increase risk	increase risk	increase risk	increase risk	increase risk	increase risk	increase risk	increase risk	effective	effective	effective	highly effective	effective	effective	effective	unknown	highly effective
649	male	57	no education	5	9	central	know about the disease	know about the disease	never heard of the disease	know about the disease	know about the disease	know about the disease	know about the disease	know about the disease	increase risk	increase risk	increase risk	highly increase risk	highly increase risk	highly increase risk	increase risk	increase risk	highly increase risk	highly effective	highly effective	highly effective	effective	effective	not effective	effective	effective	effective
650	male	19	undergrad	6	9	central	know about the disease	know about the disease	never heard of the disease	know about the disease	know about the disease	know about the disease	know about the disease	know about the disease	highly increase risk	does not increase risk	highly increase risk	highly increase risk	highly increase risk	highly increase risk	does not increase risk	highly increase risk	highly increase risk	effective	effective	effective	highly effective	highly effective	highly effective	effective	effective	highly effective
651	male	56	5	6	9	central	know about the disease	know about the disease	never heard of the disease	know about the disease	know about the disease	know about the disease	know about the disease	know about the disease	increase risk	highly increase risk	highly increase risk	highly increase risk	highly increase risk	does not increase risk	does not increase risk	highly increase risk	highly increase risk	highly effective	highly effective	highly effective	highly effective	highly effective	highly effective	effective	unknown	highly effective
652	male	36	grade 6	6	9	central	know about the disease	know about the disease	never heard of the disease	know about the disease	know about the disease	know about the disease	know about the disease	know about the disease	increase risk	does not increase risk	does not increase risk	does not increase risk	highly increase risk	does not increase risk	increase risk	highly increase risk	highly increase risk	highly effective	highly effective	highly effective	highly effective	highly effective	highly effective	effective	not effective	highly effective
653	female	34	5	6	9	central	know about the disease	know about the disease	have heard of but do not know	know about the disease	know about the disease	know about the disease	know about the disease	know about the disease	does not increase risk	does not increase risk	does not increase risk	does not increase risk	does not increase risk	does not increase risk	does not increase risk	highly increase risk	highly increase risk	highly effective	highly effective	highly effective	highly effective	highly effective	highly effective	effective	not effective	highly effective
654	male	49	grade 6	6	9	central	know about the disease	know about the disease	never heard of the disease	know about the disease	know about the disease	know about the disease	know about the disease	know about the disease	does not increase risk	does not increase risk	highly increase risk	does not increase risk	highly increase risk	highly increase risk	highly increase risk	highly increase risk	increase risk	highly effective	highly effective	highly effective	effective	highly effective	highly effective	effective	effective	effective
655	female	16	no education	7	9	central	know about the disease	know about the disease	never heard of the disease	know about the disease	know about the disease	know about the disease	know about the disease	know about the disease	does not increase risk	does not increase risk	highly increase risk	does not increase risk	highly increase risk	highly increase risk	highly increase risk	highly increase risk	increase risk	highly effective	highly effective	highly effective	effective	effective	highly effective	effective	unknown	effective
656	female	30	grade 6	7	9	central	know about the disease	know about the disease	never heard of the disease	know about the disease	know about the disease	know about the disease	know about the disease	know about the disease	highly increase risk	highly increase risk	increase risk	increase risk	highly increase risk	highly increase risk	highly increase risk	increase risk	highly increase risk	highly effective	highly effective	effective	effective	highly effective	highly effective	highly effective	not effective	highly effective
657	female	39	undergrad	7	9	central	know about the disease	know about the disease	never heard of the disease	know about the disease	know about the disease	know about the disease	know about the disease	know about the disease	highly increase risk	highly increase risk	increase risk	increase risk	highly increase risk	highly increase risk	increase risk	highly increase risk	highly increase risk	effective	highly effective	highly effective	highly effective	highly effective	highly effective	effective	effective	highly effective
658	male	48	grade 6	7	9	central	know about the disease	know about the disease	never heard of the disease	know about the disease	know about the disease	know about the disease	know about the disease	know about the disease	increase risk	does not increase risk	does not increase risk	does not increase risk	does not increase risk	does not increase risk	increase risk	highly increase risk	highly increase risk	highly effective	highly effective	highly effective	highly effective	highly effective	effective	not effective	not effective	effective
659	male	60	no education	7	9	central	know about the disease	know about the disease	never heard of the disease	know about the disease	know about the disease	know about the disease	know about the disease	know about the disease	highly increase risk	does not increase risk	highly increase risk	does not increase risk	highly increase risk	highly increase risk	does not increase risk	increase risk	highly increase risk	highly effective	effective	effective	effective	highly effective	highly effective	effective	unknown	effective
660	female	23		8	9	central	know about the disease	know about the disease	never heard of the disease	know about the disease	know about the disease	know about the disease	know about the disease	know about the disease	highly increase risk	increase risk	increase risk	highly increase risk	highly increase risk	increase risk	highly increase risk	increase risk	highly increase risk	effective	highly effective	highly effective	highly effective	highly effective	highly effective	effective	not effective	highly effective
661	male	27		8	9	central	know about the disease	know about the disease	never heard of the disease	know about the disease	know about the disease	know about the disease	know about the disease	know about the disease	highly increase risk	increase risk	increase risk	highly increase risk	highly increase risk	increase risk	highly increase risk	increase risk	highly increase risk	effective	highly effective	highly effective	highly effective	highly effective	highly effective	effective	not effective	highly effective
662	female	40		8	9	central	know about the disease	know about the disease	never heard of the disease	know about the disease	know about the disease	know about the disease	know about the disease	know about the disease	highly increase risk	highly increase risk	increase risk	increase risk	highly increase risk	highly increase risk	increase risk	highly increase risk	highly increase risk	highly effective	highly effective	highly effective	highly effective	highly effective	highly effective	not effective	not effective	highly effective
663	female	50	undergrad	8	9	central	know about the disease	know about the disease	never heard of the disease	know about the disease	know about the disease	know about the disease	know about the disease	know about the disease	unknown	does not increase risk	unknown	does not increase risk	highly increase risk	highly increase risk	does not increase risk	increase risk	highly increase risk	highly effective	effective	effective	effective	highly effective	highly effective	effective	unknown	effective
664	female	57	no education	8	9	central	know about the disease	know about the disease	never heard of the disease	know about the disease	know about the disease	know about the disease	know about the disease	know about the disease	increase risk	increase risk	increase risk	increase risk	highly increase risk	highly increase risk	increase risk	increase risk	highly increase risk	highly effective	highly effective	highly effective	highly effective	highly effective	highly effective	highly effective	not effective	highly effective
665	male	17	undergrad	1	11	central	know about the disease	know about the disease	never heard of the disease	have heard of but do not know	have heard of but do not know	know about the disease	know about the disease	know about the disease	increase risk	does not increase risk	highly increase risk	does not increase risk	highly increase risk	highly increase risk	does not increase risk	highly increase risk	highly increase risk	effective	effective	highly effective	highly effective	highly effective	highly effective	effective	not effective	effective
666	female	27	5	1	11	central	know about the disease	know about the disease	never heard of the disease	know about the disease	have heard of but do not know	know about the disease	know about the disease	know about the disease	increase risk	does not increase risk	increase risk	does not increase risk	highly increase risk	highly increase risk	increase risk	highly increase risk	highly increase risk	highly effective	highly effective	highly effective	highly effective	highly effective	highly effective	effective	not effective	highly effective
667	female	42	undergrad	1	11	central	know about the disease	know about the disease	have heard of but do not know	know about the disease	know about the disease	know about the disease	know about the disease	know about the disease	does not increase risk	increase risk	highly increase risk	does not increase risk	highly increase risk	highly increase risk	does not increase risk	highly increase risk	highly increase risk	effective	effective	highly effective	highly effective	highly effective	highly effective	effective	not effective	effective
668	female	50	5	1	11	central	know about the disease	know about the disease	never heard of the disease	know about the disease	have heard of but do not know	know about the disease	know about the disease	know about the disease	increase risk	increase risk	highly increase risk	increase risk	highly increase risk	highly increase risk	highly increase risk	highly increase risk	highly increase risk	effective	effective	highly effective	highly effective	highly effective	highly effective	highly effective	effective	highly effective
669	female	60	no education	1	11	central	know about the disease	know about the disease	never heard of the disease	know about the disease	know about the disease	know about the disease	know about the disease	know about the disease	does not increase risk	does not increase risk	highly increase risk	unknown	highly increase risk	highly increase risk	increase risk	highly increase risk	highly increase risk	highly effective	highly effective	highly effective	highly effective	highly effective	highly effective	effective	not effective	effective
670	male	18	undergrad	2	11	central	know about the disease	know about the disease	know about the disease	know about the disease	know about the disease	know about the disease	know about the disease	know about the disease	highly increase risk	does not increase risk	highly increase risk	increase risk	increase risk	highly increase risk	does not increase risk	increase risk	highly increase risk	highly effective	highly effective	effective	highly effective	highly effective	effective	effective	not effective	highly effective
671	male	49	undergrad	2	11	central	know about the disease	know about the disease	have heard of but do not know	have heard of but do not know	have heard of but do not know	know about the disease	know about the disease	have heard of but do not know	highly increase risk	highly increase risk	increase risk	increase risk	highly increase risk	highly increase risk	highly increase risk	highly increase risk	highly increase risk	highly effective	highly effective	highly effective	highly effective	highly effective	effective	effective	not effective	highly effective
672	female	63	no education	2	11	central	know about the disease	know about the disease	never heard of the disease	know about the disease	know about the disease	know about the disease	know about the disease	know about the disease	unknown	increase risk	highly increase risk	increase risk	highly increase risk	highly increase risk	increase risk	highly increase risk	highly increase risk	highly effective	highly effective	highly effective	highly effective	highly effective	highly effective	effective	not effective	highly effective
673	female	40	no education	2	11	central	know about the disease	know about the disease	never heard of the disease	know about the disease	know about the disease	know about the disease	have heard of but do not know	know about the disease	highly increase risk	unknown	does not increase risk	does not increase risk	increase risk	increase risk	highly increase risk	unknown	highly increase risk	highly effective	highly effective	highly effective	highly effective	highly effective	highly effective	effective	not effective	highly effective
674	female	31	5	2	11	central	know about the disease	know about the disease	never heard of the disease	know about the disease	know about the disease	know about the disease	know about the disease	know about the disease	increase risk	increase risk	highly increase risk	does not increase risk	does not increase risk	increase risk	unknown	does not increase risk	highly increase risk	highly effective	highly effective	effective	highly effective	highly effective	highly effective	not effective	not effective	highly effective
675	female	39	grade 6	3	11	central	know about the disease	know about the disease	know about the disease	know about the disease	know about the disease	know about the disease	know about the disease	know about the disease	increase risk	increase risk	highly increase risk	increase risk	highly increase risk	highly increase risk	does not increase risk	highly increase risk	highly increase risk	highly effective	highly effective	highly effective	highly effective	highly effective	highly effective	effective	highly effective	highly effective
676	male	52	5	3	11	central	know about the disease	know about the disease	know about the disease	know about the disease	know about the disease	know about the disease	know about the disease	know about the disease	highly increase risk	highly increase risk	highly increase risk	does not increase risk	highly increase risk	highly increase risk	increase risk	highly increase risk	highly increase risk	highly effective	highly effective	highly effective	highly effective	highly effective	highly effective	highly effective	highly effective	highly effective
677	female	34	5	3	11	central	know about the disease	know about the disease	never heard of the disease	know about the disease	know about the disease	know about the disease	know about the disease	know about the disease	highly increase risk	highly increase risk	increase risk	increase risk	increase risk	increase risk	increase risk	highly increase risk	highly increase risk	highly effective	highly effective	highly effective	highly effective	highly effective	highly effective	highly effective	highly effective	highly effective
678	female	24	undergrad	3	11	central	know about the disease	know about the disease	have heard of but do not know	know about the disease	know about the disease	know about the disease	know about the disease	know about the disease	increase risk	increase risk	unknown	increase risk	highly increase risk	highly increase risk	increase risk	increase risk	highly increase risk	highly effective	highly effective	highly effective	highly effective	highly effective	highly effective	effective	unknown	highly effective
679	female	46	grade 6	3	11	central	know about the disease	know about the disease	know about the disease	know about the disease	know about the disease	know about the disease	know about the disease	know about the disease	highly increase risk	highly increase risk	highly increase risk	increase risk	increase risk	highly increase risk	highly increase risk	highly increase risk	highly increase risk	highly effective	highly effective	highly effective	highly effective	highly effective	highly effective	highly effective	highly effective	highly effective
680	female	44		4	11	central	know about the disease	know about the disease	never heard of the disease	know about the disease	know about the disease	know about the disease	know about the disease	know about the disease	increase risk	increase risk	does not increase risk	increase risk	does not increase risk	does not increase risk	increase risk	highly increase risk	highly increase risk	highly effective	highly effective	highly effective	highly effective	highly effective	highly effective	effective	not effective	highly effective
681	female	15	grade 6	4	11	central	have heard of but do not know	know about the disease	never heard of the disease	have heard of but do not know	know about the disease	know about the disease	know about the disease	know about the disease	increase risk	increase risk	increase risk	increase risk	increase risk	increase risk	increase risk	highly increase risk	highly increase risk	highly effective	highly effective	highly effective	highly effective	highly effective	highly effective	effective	not effective	highly effective
682	male	32	undergrad	4	11	central	know about the disease	know about the disease	have heard of but do not know	know about the disease	know about the disease	know about the disease	know about the disease	know about the disease	increase risk	increase risk	increase risk	increase risk	highly increase risk	highly increase risk	highly increase risk	highly increase risk	highly increase risk	highly effective	highly effective	highly effective	highly effective	highly effective	highly effective	effective	not effective	highly effective
683	female	57	undergrad	4	11	central	know about the disease	know about the disease	know about the disease	know about the disease	know about the disease	know about the disease	know about the disease	know about the disease	increase risk	increase risk	increase risk	increase risk	increase risk	increase risk	highly increase risk	highly increase risk	highly increase risk	highly effective	highly effective	highly effective	highly effective	highly effective	highly effective	effective	not effective	highly effective
684	female	55	no education	4	11	central	know about the disease	have heard of but do not know	have heard of but do not know	have heard of but do not know	know about the disease	know about the disease	know about the disease	have heard of but do not know	increase risk	does not increase risk	increase risk	does not increase risk	highly increase risk	increase risk	increase risk	increase risk	highly increase risk	effective	highly effective	highly effective	highly effective	highly effective	highly effective	highly effective	effective	highly effective
685	male	56	no education	5	11	central	know about the disease	know about the disease	never heard of the disease	know about the disease	know about the disease	know about the disease	know about the disease	know about the disease	highly increase risk	highly increase risk	increase risk	highly increase risk	highly increase risk	increase risk	increase risk	highly increase risk	highly increase risk	highly effective	highly effective	highly effective	highly effective	highly effective	highly effective	effective	not effective	highly effective
686	female	55	grade 6	5	11	central	know about the disease	know about the disease	never heard of the disease	know about the disease	know about the disease	know about the disease	know about the disease	know about the disease	does not increase risk	does not increase risk	increase risk	unknown	highly increase risk	highly increase risk	increase risk	does not increase risk	highly increase risk	highly effective	highly effective	highly effective	highly effective	highly effective	highly effective	effective	not effective	highly effective
687	male	45	undergrad	5	11	central	know about the disease	know about the disease	have heard of but do not know	know about the disease	know about the disease	know about the disease	know about the disease	know about the disease	highly increase risk	highly increase risk	increase risk	does not increase risk	does not increase risk	unknown	unknown	unknown	highly increase risk	highly effective	highly effective	effective	effective	effective	effective	not effective	not effective	effective
688	female	35	undergrad	5	11	central	know about the disease	know about the disease	never heard of the disease	know about the disease	know about the disease	know about the disease	know about the disease	know about the disease	unknown	highly increase risk	highly increase risk	increase risk	increase risk	unknown	unknown	unknown	highly increase risk	effective	effective	effective	highly effective	highly effective	effective	unknown	unknown	effective
689	male	15	grade 6	5	11	central	have heard of but do not know	have heard of but do not know	never heard of the disease	have heard of but do not know	have heard of but do not know	know about the disease	know about the disease	have heard of but do not know	highly increase risk	highly increase risk	highly increase risk	increase risk	does not increase risk	does not increase risk	unknown	unknown	highly increase risk	highly effective	highly effective	effective	highly effective	highly effective	effective	not effective	not effective	highly effective
690	female	40	grade 6	6	11	central	know about the disease	know about the disease	have heard of but do not know	have heard of but do not know	have heard of but do not know	know about the disease	know about the disease	have heard of but do not know	increase risk	highly increase risk	highly increase risk	increase risk	increase risk	highly increase risk	highly increase risk	highly increase risk	highly increase risk	highly effective	highly effective	highly effective	highly effective	highly effective	highly effective	effective	effective	highly effective
691	male	28	undergrad	6	11	central	know about the disease	have heard of but do not know	never heard of the disease	know about the disease	know about the disease	know about the disease	know about the disease	know about the disease	increase risk	increase risk	highly increase risk	increase risk	does not increase risk	does not increase risk	does not increase risk	does not increase risk	highly increase risk	highly effective	highly effective	highly effective	highly effective	highly effective	highly effective	highly effective	effective	highly effective
692	female	17	undergrad	6	11	central	know about the disease	have heard of but do not know	have heard of but do not know	know about the disease	know about the disease	know about the disease	know about the disease	know about the disease	unknown	does not increase risk	does not increase risk	does not increase risk	increase risk	increase risk	does not increase risk	does not increase risk	highly increase risk	highly effective	highly effective	highly effective	highly effective	highly effective	effective	effective	effective	highly effective
693	female	56	undergrad	6	11	central	know about the disease	know about the disease	have heard of but do not know	know about the disease	know about the disease	know about the disease	know about the disease	know about the disease	does not increase risk	increase risk	does not increase risk	unknown	highly increase risk	highly increase risk	unknown	does not increase risk	highly increase risk	highly effective	highly effective	highly effective	highly effective	highly effective	highly effective	effective	not effective	highly effective
694	male	47	grade 6	6	11	central	know about the disease	know about the disease	know about the disease	have heard of but do not know	have heard of but do not know	know about the disease	know about the disease	have heard of but do not know	increase risk	highly increase risk	highly increase risk	highly increase risk	highly increase risk	highly increase risk	increase risk	highly increase risk	highly increase risk	highly effective	highly effective	highly effective	highly effective	highly effective	highly effective	effective	effective	highly effective
695	female	32	5	7	11	central	know about the disease	know about the disease	never heard of the disease	know about the disease	know about the disease	know about the disease	know about the disease	know about the disease	does not increase risk	increase risk	highly increase risk	unknown	highly increase risk	highly increase risk	unknown	increase risk	highly increase risk	highly effective	highly effective	highly effective	highly effective	highly effective	highly effective	effective	unknown	highly effective
696	male	18	grade 6	7	11	central	know about the disease	know about the disease	never heard of the disease	know about the disease	know about the disease	know about the disease	know about the disease	know about the disease	highly increase risk	highly increase risk	increase risk	does not increase risk	highly increase risk	highly increase risk	does not increase risk	highly increase risk	highly increase risk	highly effective	highly effective	highly effective	highly effective	highly effective	highly effective	not effective	not effective	effective
697	female	36	undergrad	7	11	central	know about the disease	know about the disease	have heard of but do not know	know about the disease	know about the disease	know about the disease	know about the disease	know about the disease	increase risk	increase risk	highly increase risk	highly increase risk	highly increase risk	increase risk	highly increase risk	highly increase risk	highly increase risk	highly effective	highly effective	highly effective	highly effective	highly effective	highly effective	highly effective	effective	effective
698	female	46	5	7	11	central	know about the disease	know about the disease	never heard of the disease	know about the disease	know about the disease	know about the disease	know about the disease	know about the disease	increase risk	increase risk	increase risk	does not increase risk	highly increase risk	highly increase risk	does not increase risk	increase risk	highly increase risk	highly effective	highly effective	highly effective	highly effective	highly effective	highly effective	effective	not effective	effective
699	male	62	grade 6	7	11	central	know about the disease	know about the disease	never heard of the disease	know about the disease	know about the disease	know about the disease	know about the disease	know about the disease	does not increase risk	increase risk	unknown	does not increase risk	highly increase risk	increase risk	does not increase risk	highly increase risk	highly increase risk	highly effective	highly effective	highly effective	highly effective	highly effective	highly effective	not effective	not effective	highly effective
700	female	32	5	8	11	central	know about the disease	know about the disease	never heard of the disease	know about the disease	know about the disease	know about the disease	know about the disease	know about the disease	increase risk	increase risk	highly increase risk	increase risk	highly increase risk	highly increase risk	increase risk	increase risk	highly increase risk	effective	effective	effective	highly effective	highly effective	highly effective	not effective	not effective	highly effective
701	female	16	grade 6	8	11	central	know about the disease	know about the disease	know about the disease	know about the disease	know about the disease	know about the disease	know about the disease	know about the disease	increase risk	highly increase risk	highly increase risk	highly increase risk	highly increase risk	highly increase risk	highly increase risk	highly increase risk	highly increase risk	highly effective	highly effective	highly effective	highly effective	highly effective	highly effective	highly effective	highly effective	highly effective
702	female	37	grade 6	8	11	central	know about the disease	know about the disease	know about the disease	know about the disease	know about the disease	know about the disease	know about the disease	know about the disease	increase risk	increase risk	highly increase risk	highly increase risk	highly increase risk	highly increase risk	highly increase risk	highly increase risk	highly increase risk	highly effective	highly effective	highly effective	highly effective	highly effective	highly effective	highly effective	highly effective	highly effective
703	male	51	no education	8	11	central	know about the disease	know about the disease	never heard of the disease	know about the disease	know about the disease	know about the disease	know about the disease	know about the disease	highly increase risk	highly increase risk	highly increase risk	highly increase risk	highly increase risk	highly increase risk	highly increase risk	highly increase risk	highly increase risk	highly effective	highly effective	highly effective	highly effective	highly effective	highly effective	highly effective	highly effective	highly effective
704	female	63	no education	8	11	central	know about the disease	know about the disease	never heard of the disease	know about the disease	know about the disease	know about the disease	know about the disease	know about the disease	increase risk	increase risk	highly increase risk	highly increase risk	highly increase risk	highly increase risk	highly increase risk	highly increase risk	highly increase risk	highly effective	highly effective	highly effective	highly effective	highly effective	highly effective	highly effective	highly effective	highly effective
705	male	27	grade 6	9	11	central	know about the disease	know about the disease	never heard of the disease	have heard of but do not know	know about the disease	know about the disease	know about the disease	know about the disease	highly increase risk	increase risk	does not increase risk	does not increase risk	unknown	unknown	unknown	does not increase risk	increase risk	effective	unknown	unknown	unknown	unknown	unknown	unknown	unknown	unknown
706	female	37	undergrad	9	11	central	know about the disease	know about the disease	have heard of but do not know	know about the disease	know about the disease	know about the disease	know about the disease	know about the disease	does not increase risk	increase risk	increase risk	increase risk	does not increase risk	does not increase risk	increase risk	does not increase risk	increase risk	highly effective	effective	highly effective	effective	effective	highly effective	effective	highly effective	not effective
707	female	60	undergrad	9	11	central	know about the disease	know about the disease	never heard of the disease	know about the disease	know about the disease	know about the disease	know about the disease	know about the disease	increase risk	highly increase risk	highly increase risk	unknown	highly increase risk	highly increase risk	does not increase risk	increase risk	highly increase risk	highly effective	highly effective	highly effective	highly effective	highly effective	highly effective	unknown	unknown	highly effective
708	female	17	grade 6	9	11	central	know about the disease	know about the disease	have heard of but do not know	know about the disease	know about the disease	know about the disease	know about the disease	know about the disease	highly increase risk	highly increase risk	highly increase risk	increase risk	highly increase risk	highly increase risk	increase risk	increase risk	highly increase risk	highly effective	highly effective	highly effective	highly effective	highly effective	highly effective	not effective	not effective	effective
709	female	45	undergrad	9	11	central	know about the disease	know about the disease	never heard of the disease	know about the disease	know about the disease	know about the disease	know about the disease	know about the disease	increase risk	increase risk	increase risk	increase risk	increase risk	increase risk	increase risk	increase risk	increase risk	highly effective	highly effective	highly effective	highly effective	highly effective	highly effective	highly effective	highly effective	highly effective
710	female	23	undergrad	10	11	central	know about the disease	know about the disease	have heard of but do not know	know about the disease	know about the disease	know about the disease	know about the disease	know about the disease	increase risk	increase risk	increase risk	does not increase risk	highly increase risk	highly increase risk	does not increase risk	highly increase risk	highly increase risk	effective	effective	highly effective	highly effective	highly effective	highly effective	effective	not effective	highly effective
711	male	29	undergrad	10	11	central	know about the disease	know about the disease	never heard of the disease	know about the disease	know about the disease	know about the disease	know about the disease	know about the disease	unknown	unknown	unknown	unknown	unknown	unknown	unknown	unknown	unknown	unknown	unknown	unknown	unknown	unknown	unknown	unknown	unknown	unknown
712	male	54	no education	10	11	central	have heard of but do not know	know about the disease	never heard of the disease	know about the disease	know about the disease	know about the disease	know about the disease	know about the disease	highly increase risk	highly increase risk	highly increase risk	does not increase risk	increase risk	highly increase risk	increase risk	increase risk	highly increase risk	highly effective	highly effective	highly effective	highly effective	highly effective	highly effective	highly effective	not effective	effective
713	male	58	no education	10	11	central	know about the disease	know about the disease	never heard of the disease	know about the disease	know about the disease	know about the disease	know about the disease	know about the disease	increase risk	increase risk	highly increase risk	increase risk	highly increase risk	highly increase risk	increase risk	increase risk	highly increase risk	effective	effective	highly effective	highly effective	highly effective	highly effective	effective	not effective	highly effective
714	female	38	undergrad	10	11	central	know about the disease	know about the disease	never heard of the disease	know about the disease	know about the disease	know about the disease	know about the disease	know about the disease	increase risk	increase risk	highly increase risk	does not increase risk	increase risk	increase risk	does not increase risk	increase risk	highly increase risk	highly effective	highly effective	highly effective	highly effective	highly effective	highly effective	highly effective	unknown	highly effective
715	female	59	5	11	11	central	know about the disease	know about the disease	know about the disease	know about the disease	know about the disease	know about the disease	know about the disease	know about the disease	highly increase risk	highly increase risk	increase risk	increase risk	highly increase risk	increase risk	increase risk	highly increase risk	highly increase risk	highly effective	highly effective	highly effective	highly effective	highly effective	highly effective	highly effective	highly effective	highly effective
716	female	41	no education	11	11	central	know about the disease	have heard of but do not know	never heard of the disease	know about the disease	know about the disease	know about the disease	have heard of but do not know	have heard of but do not know	increase risk	increase risk	increase risk	does not increase risk	increase risk	does not increase risk	does not increase risk	does not increase risk	increase risk	highly effective	effective	effective	unknown	unknown	effective	unknown	not effective	unknown
717	male	29	undergrad	11	11	central	know about the disease	know about the disease	never heard of the disease	have heard of but do not know	know about the disease	know about the disease	know about the disease	know about the disease	highly increase risk	does not increase risk	does not increase risk	unknown	increase risk	increase risk	does not increase risk	does not increase risk	highly increase risk	highly effective	highly effective	highly effective	highly effective	highly effective	highly effective	effective	not effective	effective
718	male	18	undergrad	11	11	central	know about the disease	know about the disease	never heard of the disease	know about the disease	know about the disease	know about the disease	know about the disease	know about the disease	increase risk	increase risk	highly increase risk	increase risk	highly increase risk	highly increase risk	increase risk	highly increase risk	highly increase risk	highly effective	highly effective	highly effective	highly effective	highly effective	highly effective	effective	not effective	highly effective
719	female	47	grade 6	11	11	central	know about the disease	know about the disease	never heard of the disease	know about the disease	know about the disease	know about the disease	know about the disease	know about the disease	increase risk	increase risk	highly increase risk	increase risk	highly increase risk	highly increase risk	increase risk	highly increase risk	highly increase risk	highly effective	highly effective	highly effective	highly effective	highly effective	highly effective	effective	not effective	highly effective
720	male	56	no education	12	11	central	know about the disease	have heard of but do not know	never heard of the disease	never heard of the disease	know about the disease	know about the disease	have heard of but do not know	have heard of but do not know	increase risk	increase risk	increase risk	increase risk	highly increase risk	highly increase risk	does not increase risk	increase risk	increase risk	highly effective	effective	effective	unknown	not effective	effective	highly effective	unknown	unknown
721	female	20		12	11	central	know about the disease	have heard of but do not know	never heard of the disease	know about the disease	know about the disease	know about the disease	have heard of but do not know	have heard of but do not know	increase risk	does not increase risk	increase risk	does not increase risk	increase risk	increase risk	increase risk	increase risk	does not increase risk	effective	effective	highly effective	highly effective	highly effective	effective	effective	effective	highly effective
722	female	45	undergrad	12	11	central	know about the disease	know about the disease	never heard of the disease	know about the disease	know about the disease	know about the disease	know about the disease	know about the disease	highly increase risk	highly increase risk	does not increase risk	increase risk	highly increase risk	highly increase risk	increase risk	highly increase risk	highly increase risk	highly effective	highly effective	highly effective	highly effective	highly effective	highly effective	effective	not effective	highly effective
723	female	28	5	12	11	central	know about the disease	know about the disease	have heard of but do not know	know about the disease	know about the disease	know about the disease	know about the disease	know about the disease	does not increase risk	highly increase risk	increase risk	increase risk	highly increase risk	highly increase risk	does not increase risk	highly increase risk	highly increase risk	highly effective	highly effective	highly effective	highly effective	highly effective	highly effective	effective	not effective	highly effective
724	female	30	5	13	11	central	know about the disease	know about the disease	never heard of the disease	know about the disease	know about the disease	know about the disease	know about the disease	know about the disease	highly increase risk	highly increase risk	does not increase risk	does not increase risk	highly increase risk	highly increase risk	unknown	highly increase risk	highly increase risk	highly effective	highly effective	highly effective	not effective	effective	highly effective	not effective	unknown	highly effective
725	male	25	grade 6	13	11	central	know about the disease	know about the disease	never heard of the disease	never heard of the disease	know about the disease	know about the disease	know about the disease	know about the disease	highly increase risk	highly increase risk	unknown	unknown	highly increase risk	highly increase risk	unknown	highly increase risk	highly increase risk	highly effective	highly effective	highly effective	effective	effective	highly effective	not effective	not effective	highly effective
726	male	45	grade 6	13	11	central	know about the disease	know about the disease	never heard of the disease	know about the disease	have heard of but do not know	know about the disease	know about the disease	know about the disease	highly increase risk	highly increase risk	increase risk	increase risk	increase risk	increase risk	increase risk	does not increase risk	highly increase risk	effective	effective	effective	highly effective	highly effective	highly effective	effective	effective	highly effective
727	male	50	grade 6	13	11	central	know about the disease	know about the disease	never heard of the disease	know about the disease	have heard of but do not know	never heard of the disease	know about the disease	know about the disease	increase risk	unknown	increase risk	does not increase risk	increase risk	increase risk	increase risk	increase risk	highly increase risk	effective	effective	highly effective	highly effective	effective	effective	effective	unknown	highly effective
728	male	60	no education	13	11	central	know about the disease	know about the disease	never heard of the disease	have heard of but do not know	never heard of the disease	know about the disease	know about the disease	have heard of but do not know	unknown	does not increase risk	unknown	increase risk	increase risk	increase risk	does not increase risk	unknown	increase risk	highly effective	highly effective	effective	highly effective	highly effective	effective	effective	effective	highly effective
729	female	60	grade 6	14	11	central	have heard of but do not know	have heard of but do not know	never heard of the disease	have heard of but do not know	have heard of but do not know	know about the disease	know about the disease	have heard of but do not know	increase risk	increase risk	highly increase risk	increase risk	increase risk	increase risk	increase risk	highly increase risk	highly increase risk	effective	effective	effective	highly effective	highly effective	highly effective	effective	not effective	highly effective
730	male	52	grade 6	14	11	central	have heard of but do not know	have heard of but do not know	never heard of the disease	know about the disease	have heard of but do not know	know about the disease	know about the disease	know about the disease	increase risk	increase risk	highly increase risk	increase risk	highly increase risk	highly increase risk	increase risk	highly increase risk	highly increase risk	effective	effective	effective	highly effective	highly effective	highly effective	highly effective	highly effective	highly effective
731	female	42	no education	14	11	central	know about the disease	have heard of but do not know	never heard of the disease	know about the disease	have heard of but do not know	know about the disease	know about the disease	know about the disease	increase risk	increase risk	highly increase risk	increase risk	increase risk	highly increase risk	increase risk	highly increase risk	highly increase risk	effective	effective	highly effective	highly effective	highly effective	highly effective	highly effective	highly effective	highly effective
732	male	37	5	14	11	central	know about the disease	know about the disease	never heard of the disease	know about the disease	know about the disease	know about the disease	know about the disease	know about the disease	highly increase risk	highly increase risk	highly increase risk	increase risk	increase risk	highly increase risk	increase risk	highly increase risk	highly increase risk	highly effective	highly effective	highly effective	highly effective	highly effective	highly effective	highly effective	highly effective	highly effective
733	male	22	grade 6	14	11	central	have heard of but do not know	have heard of but do not know	never heard of the disease	know about the disease	have heard of but do not know	know about the disease	know about the disease	know about the disease	increase risk	increase risk	increase risk	increase risk	highly increase risk	increase risk	increase risk	highly increase risk	highly increase risk	highly effective	highly effective	highly effective	highly effective	effective	effective	effective	highly effective	highly effective
734	female	30	5	15	11	central	know about the disease	know about the disease	never heard of the disease	know about the disease	know about the disease	know about the disease	know about the disease	know about the disease	highly increase risk	increase risk	unknown	highly increase risk	unknown	unknown	highly increase risk	highly increase risk	unknown	highly effective	highly effective	highly effective	highly effective	effective	effective	effective	unknown	highly effective
735	female	24	undergrad	15	11	central	know about the disease	have heard of but do not know	never heard of the disease	have heard of but do not know	know about the disease	know about the disease	know about the disease	know about the disease	highly increase risk	highly increase risk	unknown	does not increase risk	unknown	unknown	highly increase risk	highly increase risk	unknown	highly effective	highly effective	effective	effective	not effective	effective	effective	not effective	effective
736	male	43	5	15	11	central	know about the disease	know about the disease	have heard of but do not know	know about the disease	know about the disease	know about the disease	know about the disease	know about the disease	highly increase risk	highly increase risk	unknown	highly increase risk	unknown	highly increase risk	highly increase risk	highly increase risk	unknown	highly effective	highly effective	effective	effective	effective	highly effective	not effective	not effective	effective
737	male	49	grade 6	15	11	central	know about the disease	know about the disease	never heard of the disease	know about the disease	know about the disease	know about the disease	know about the disease	know about the disease	highly increase risk	highly increase risk	highly increase risk	does not increase risk	highly increase risk	highly increase risk	highly increase risk	highly increase risk	does not increase risk	effective	effective	effective	effective	not effective	effective	effective	not effective	effective
738	male	78	no education	15	11	central	know about the disease	know about the disease	never heard of the disease	know about the disease	know about the disease	know about the disease	know about the disease	know about the disease	highly increase risk	highly increase risk	highly increase risk	highly increase risk	highly increase risk	does not increase risk	highly increase risk	increase risk	does not increase risk	not effective	not effective	effective	effective	effective	effective	effective	not effective	not effective
739	male	18	undergrad	1	12	central	know about the disease	know about the disease	never heard of the disease	know about the disease	know about the disease	know about the disease	know about the disease	know about the disease	increase risk	increase risk	highly increase risk	increase risk	highly increase risk	highly increase risk	does not increase risk	increase risk	highly increase risk	highly effective	highly effective	highly effective	highly effective	highly effective	highly effective	effective	effective	highly effective
740	female	28	5	1	12	central	know about the disease	never heard of the disease	know about the disease	know about the disease	know about the disease	know about the disease	know about the disease	know about the disease	increase risk	increase risk	highly increase risk	increase risk	highly increase risk	highly increase risk	does not increase risk	increase risk	highly increase risk	highly effective	highly effective	highly effective	highly effective	highly effective	highly effective	effective	not effective	highly effective
741	female	40	grade 6	1	12	central	know about the disease	know about the disease	never heard of the disease	know about the disease	know about the disease	know about the disease	know about the disease	know about the disease	increase risk	increase risk	increase risk	increase risk	increase risk	increase risk	increase risk	increase risk	increase risk	effective	effective	effective	effective	effective	effective	effective	effective	effective
742	female	50	no education	1	12	central	know about the disease	know about the disease	never heard of the disease	know about the disease	know about the disease	know about the disease	know about the disease	have heard of but do not know	increase risk	increase risk	highly increase risk	increase risk	increase risk	increase risk	does not increase risk	increase risk	highly increase risk	highly effective	highly effective	highly effective	highly effective	highly effective	highly effective	highly effective	not effective	highly effective
743	male	63	no education	1	12	central	know about the disease	know about the disease	never heard of the disease	know about the disease	know about the disease	know about the disease	know about the disease	know about the disease	increase risk	increase risk	highly increase risk	increase risk	increase risk	increase risk	does not increase risk	increase risk	highly increase risk	highly effective	highly effective	highly effective	highly effective	highly effective	effective	highly effective	not effective	highly effective
744	female	32	5	2	12	central	know about the disease	know about the disease	never heard of the disease	know about the disease	know about the disease	know about the disease	know about the disease	know about the disease	highly increase risk	highly increase risk	highly increase risk	highly increase risk	highly increase risk	highly increase risk	highly increase risk	highly increase risk	highly increase risk	highly effective	highly effective	highly effective	highly effective	highly effective	highly effective	effective	not effective	highly effective
745	male	16	grade 6	2	12	central	know about the disease	know about the disease	never heard of the disease	know about the disease	know about the disease	know about the disease	know about the disease	know about the disease	highly increase risk	highly increase risk	highly increase risk	highly increase risk	highly increase risk	highly increase risk	highly increase risk	highly increase risk	highly increase risk	highly effective	highly effective	highly effective	highly effective	highly effective	highly effective	effective	not effective	highly effective
746	male	28	undergrad	2	12	central	know about the disease	know about the disease	know about the disease	know about the disease	know about the disease	know about the disease	know about the disease	know about the disease	highly increase risk	highly increase risk	highly increase risk	highly increase risk	highly increase risk	highly increase risk	highly increase risk	highly increase risk	highly increase risk	highly effective	highly effective	highly effective	highly effective	highly effective	highly effective	effective	not effective	highly effective
747	female	50	no education	2	12	central	know about the disease	know about the disease	never heard of the disease	know about the disease	know about the disease	know about the disease	know about the disease	know about the disease	highly increase risk	highly increase risk	highly increase risk	highly increase risk	highly increase risk	highly increase risk	highly increase risk	highly increase risk	highly increase risk	highly effective	highly effective	highly effective	highly effective	highly effective	highly effective	effective	not effective	highly effective
748	male	60	no education	2	12	central	never heard of the disease	know about the disease	never heard of the disease	know about the disease	never heard of the disease	know about the disease	have heard of but do not know	never heard of the disease	does not increase risk	does not increase risk	highly increase risk	does not increase risk	increase risk	increase risk	does not increase risk	unknown	unknown	unknown	unknown	highly effective	highly effective	unknown	highly effective	highly effective	highly effective	highly effective
749	female	34	5	3	12	central	know about the disease	know about the disease	never heard of the disease	know about the disease	know about the disease	know about the disease	know about the disease	know about the disease	does not increase risk	does not increase risk	increase risk	does not increase risk	does not increase risk	does not increase risk	does not increase risk	does not increase risk	does not increase risk	highly effective	highly effective	highly effective	highly effective	not effective	effective	not effective	not effective	effective
750	male	25	5	3	12	central	know about the disease	know about the disease	have heard of but do not know	have heard of but do not know	know about the disease	know about the disease	know about the disease	know about the disease	does not increase risk	does not increase risk	does not increase risk	does not increase risk	increase risk	highly increase risk	increase risk	does not increase risk	does not increase risk	highly effective	highly effective	highly effective	highly effective	highly effective	highly effective	highly effective	highly effective	highly effective
751	male	60	grade 6	3	12	central	know about the disease	know about the disease	never heard of the disease	know about the disease	know about the disease	know about the disease	know about the disease	know about the disease	does not increase risk	does not increase risk	increase risk	does not increase risk	does not increase risk	does not increase risk	does not increase risk	does not increase risk	does not increase risk	highly effective	highly effective	highly effective	highly effective	not effective	effective	not effective	not effective	effective
752	female	45	grade 6	3	12	central	know about the disease	know about the disease	have heard of but do not know	have heard of but do not know	have heard of but do not know	know about the disease	know about the disease	know about the disease	highly increase risk	highly increase risk	increase risk	increase risk	does not increase risk	increase risk	increase risk	increase risk	unknown	effective	highly effective	highly effective	highly effective	not effective	effective	effective	not effective	highly effective
753	female	55	no education	3	12	central	know about the disease	have heard of but do not know	never heard of the disease	have heard of but do not know	have heard of but do not know	know about the disease	know about the disease	know about the disease	does not increase risk	does not increase risk	increase risk	does not increase risk	does not increase risk	does not increase risk	does not increase risk	does not increase risk	does not increase risk	highly effective	highly effective	highly effective	highly effective	effective	not effective	not effective	not effective	effective
754	female	18	grade 6	4	12	central	know about the disease	know about the disease	never heard of the disease	know about the disease	know about the disease	know about the disease	know about the disease	know about the disease	increase risk	highly increase risk	highly increase risk	increase risk	increase risk	increase risk	does not increase risk	highly increase risk	highly increase risk	effective	highly effective	highly effective	highly effective	effective	effective	not effective	not effective	highly effective
755	male	33	5	4	12	central	know about the disease	know about the disease	never heard of the disease	know about the disease	know about the disease	know about the disease	know about the disease	know about the disease	increase risk	highly increase risk	highly increase risk	does not increase risk	highly increase risk	highly increase risk	increase risk	highly increase risk	highly increase risk	effective	highly effective	highly effective	highly effective	effective	effective	not effective	not effective	highly effective
756	male	36	grade 6	4	12	central	know about the disease	know about the disease	never heard of the disease	know about the disease	know about the disease	know about the disease	know about the disease	know about the disease	highly increase risk	highly increase risk	highly increase risk	highly increase risk	highly increase risk	highly increase risk	highly increase risk	highly increase risk	highly increase risk	highly effective	highly effective	effective	effective	highly effective	highly effective	effective	not effective	highly effective
757	male	40	5	4	12	central	know about the disease	know about the disease	know about the disease	know about the disease	know about the disease	know about the disease	know about the disease	know about the disease	increase risk	highly increase risk	highly increase risk	increase risk	highly increase risk	highly increase risk	increase risk	highly increase risk	highly increase risk	effective	highly effective	highly effective	highly effective	effective	effective	not effective	not effective	highly effective
758	female	59	no education	4	12	central	know about the disease	know about the disease	never heard of the disease	know about the disease	know about the disease	know about the disease	know about the disease	know about the disease	increase risk	increase risk	increase risk	increase risk	increase risk	increase risk	increase risk	increase risk	increase risk	effective	effective	effective	effective	effective	effective	effective	effective	effective
[truncated: 3,445 more rows]
